# Supplementary material for: Quantitative Histomorphometric Analysis of Collagen Bundles in Masson's Trichrome Stained Rat (Rattus norvegicus) Skin: A Methodological Study
Source: Health Sci Rep. 2026 Mar 8;9(3):e71998. doi: 10.1002/hsr2.71998 (PMC12967519; doi:10.1002/hsr2.71998)
Supplement: Supplementary file 1 — results combined final 2. [file HSR2-9-e71998-s002.xlsx]

## Sheet: results combined cleaning
	Label	image_name	Slide	Area	Area_blue	Mean_blue	StdDev_blue	Min_blue	Max_blue	Median_blue	Mean_blue_float	StdDev_blue_float	Median_blue_float	Range_blue_float	Area_red	Mean_red	StdDev_red	Min_red	Max_red	Median_red	Mean_blue_float	StdDev_blue_float	Median_blue_float	Range_blue_float
1	00001.png	K (+) (1) 0 16679.png	K (+) (1)	817624	485388	191.719	30.234	136	255	193	0.751839	0.118565	0.756863	0.466667	106258	176.227	45.113	112	255	169	0.691086	0.176914	0.662745	0.560784
2	00002.png	K (+) (1) 1 88196.png	K (+) (1)	905549	542011	194.019	30.525	137	255	196	0.760859	0.119706	0.768627	0.462745	104933	161.686	45.154	102	255	152	0.634063	0.177075	0.596078	0.6
3	00003.png	K (+) (1) 2 76881.png	K (+) (1)	884332	523502	196.188	30.917	138	255	198	0.769365	0.121243	0.776471	0.458824	126574	175.272	44.666	112	255	168	0.687341	0.175161	0.658824	0.560784
4	00004.png	K (+) (1) 3 87611.png	K (+) (1)	607565	345105	176.942	29.67	130	255	174	0.69389	0.116353	0.682353	0.490196	92836	186.066	44.094	117	255	184	0.729671	0.172918	0.721569	0.541176
5	00005.png	K (+) (1) 4 62565.png	K (+) (1)	791415	473750	191.772	29.431	140	255	192	0.752047	0.115416	0.752941	0.45098	95935	170.496	44.657	107	255	164	0.668612	0.175125	0.643137	0.580392
6	00006.png	K (+) (1) 5 71319.png	K (+) (1)	908822	546668	193.177	30.067	138	255	194	0.757557	0.11791	0.760784	0.458824	118394	161.484	45.065	103	255	151	0.633271	0.176725	0.592157	0.596078
7	00007.png	K (+) (2) 0 13202.png	K (+) (2)	1053232	609004	193.12	31.523	136	255	194	0.757333	0.12362	0.760784	0.466667	176173	178.581	43.919	115	255	172	0.700318	0.172231	0.67451	0.54902
8	00008.png	K (+) (2) 1 10806.png	K (+) (2)	1130556	647502	190.393	31.473	135	255	190	0.746639	0.123424	0.745098	0.470588	167292	176.125	44.175	113	255	169	0.690686	0.173235	0.662745	0.556863
9	00009.png	K (+) (2) 2 11448.png	K (+) (2)	1077521	604713	184.545	31.714	131	255	183	0.723706	0.124369	0.717647	0.486275	158350	171.791	44.055	110	255	164	0.67369	0.172765	0.643137	0.568627
10	00010.png	K (+) (2) 3 60035.png	K (+) (2)	1052840	629633	194.375	30.516	138	255	196	0.762255	0.119671	0.768627	0.458824	168738	177.38	43.995	114	255	171	0.695608	0.172529	0.670588	0.552941
11	00011.png	K (+) (2) 4 58375.png	K (+) (2)	1164352	676877	187.198	31.033	132	255	187	0.73411	0.121698	0.733333	0.482353	141226	162.131	44.536	103	255	152	0.635808	0.174651	0.596078	0.596078
12	00012.png	K (+) (2) 5 32833.png	K (+) (2)	1196900	713136	196.857	31.329	140	255	198	0.771988	0.122859	0.776471	0.45098	185599	174.814	44.101	112	255	168	0.685545	0.172945	0.658824	0.560784
13	00013.png	K (+) (3) 0 76167.png	K (+) (3)	952125	645388	208.461	27.701	148	255	214	0.817494	0.108631	0.839216	0.419608	182983	181.479	43.154	119	255	175	0.711682	0.169231	0.686275	0.533333
14	00014.png	K (+) (3) 1 53410.png	K (+) (3)	996724	644038	203.659	28.719	144	255	208	0.798663	0.112624	0.815686	0.435294	185935	183.938	43.168	120	255	179	0.721325	0.169286	0.701961	0.529412
15	00015.png	K (+) (3) 2 81594.png	K (+) (3)	897833	461519	174.389	32.093	124	255	171	0.683878	0.125855	0.670588	0.513725	99959	184.302	46.31	115	255	180	0.722753	0.181608	0.705882	0.54902
16	00016.png	K (+) (3) 3 77076.png	K (+) (3)	985940	592560	202.662	30.972	143	255	206	0.794753	0.121459	0.807843	0.439216	149926	183.835	45.238	118	255	178	0.720922	0.177404	0.698039	0.537255
17	00017.png	K (+) (3) 4 90056.png	K (+) (3)	859107	602574	214.161	27.815	149	255	221	0.839847	0.109078	0.866667	0.415686	163492	183.23	43.469	120	255	177	0.718549	0.170467	0.694118	0.529412
18	00018.png	K (+) (3) 5 66946.png	K (+) (3)	1007222	482712	166.282	32.754	116	255	163	0.652086	0.128447	0.639216	0.545098	106655	183.362	46.486	114	255	178	0.719067	0.182298	0.698039	0.552941
19	00019.png	K (+) (4) 0 72373.png	K (+) (4)	949695	574560	188.308	29.255	133	255	190	0.738463	0.114725	0.745098	0.478431	99420	161.175	46.854	101	255	150	0.632059	0.183741	0.588235	0.603922
20	00020.png	K (+) (4) 1 15045.png	K (+) (4)	978208	512404	171.211	30.879	120	255	170	0.671416	0.121094	0.666667	0.529412	109595	172.37	47.092	108	255	163	0.675961	0.184675	0.639216	0.576471
21	00021.png	K (+) (4) 2 78656.png	K (+) (4)	953831	555829	186.361	29.844	131	255	188	0.730827	0.117035	0.737255	0.486275	98368	163.369	46.308	102	255	154	0.640663	0.1816	0.603922	0.6
22	00022.png	K (+) (4) 3 12901.png	K (+) (4)	978582	595226	189.224	29.783	132	255	191	0.742055	0.116796	0.74902	0.482353	93033	164.018	46.515	102	255	154	0.643208	0.182412	0.603922	0.6
23	00023.png	K (+) (4) 4 50277.png	K (+) (4)	993783	534671	178.188	30.711	125	255	178	0.698776	0.120435	0.698039	0.509804	115330	160.377	46.195	101	255	149	0.628929	0.181157	0.584314	0.603922
24	00024.png	K (+) (4) 5 86227.png	K (+) (4)	966821	578099	185.018	29.341	131	255	186	0.725561	0.115063	0.729412	0.486275	94974	154.356	47.203	97	255	141	0.605318	0.18511	0.552941	0.619608
25	00025.png	K (+) (5) 0 64729.png	K (+) (5)	1148605	683639	195.336	31.368	137	255	197	0.766024	0.123012	0.772549	0.462745	175682	189.513	44.438	122	255	186	0.743188	0.174267	0.729412	0.521569
26	00026.png	K (+) (5) 1 84849.png	K (+) (5)	1188798	649246	169.993	30.444	120	255	168	0.666639	0.119388	0.658824	0.529412	147821	168.888	47.041	108	255	157	0.662306	0.184475	0.615686	0.576471
27	00027.png	K (+) (5) 2 13424.png	K (+) (5)	1334126	924075	210.826	27.869	150	255	215	0.826769	0.10929	0.843137	0.411765	228074	183.398	44.121	118	255	178	0.719208	0.173024	0.698039	0.537255
28	00028.png	K (+) (5) 3 38252.png	K (+) (5)	1182156	625709	177.183	31.654	124	255	176	0.694835	0.124133	0.690196	0.513725	132210	166.051	47.658	105	255	154	0.65118	0.186894	0.603922	0.588235
29	00029.png	K (+) (5) 4 24870.png	K (+) (5)	1207497	753815	196.529	29.781	139	255	199	0.770702	0.116788	0.780392	0.454902	178731	182.354	45.226	117	255	176	0.715114	0.177357	0.690196	0.541176
30	00030.png	K (+) (5) 5 39185.png	K (+) (5)	1276758	806220	196.787	29.306	140	255	199	0.771714	0.114925	0.780392	0.45098	188560	180.807	45.54	116	255	174	0.709047	0.178588	0.682353	0.545098
31	00031.png	K (-) (1) 0 25364.png	K (-) (1)	955228	539288	185.395	31.267	130	255	186	0.727039	0.122616	0.729412	0.490196	136690	187.625	44.292	120	255	184	0.735784	0.173694	0.721569	0.529412
32	00032.png	K (-) (1) 1 50585.png	K (-) (1)	923119	535362	187.994	30.867	134	255	188	0.737231	0.121047	0.737255	0.47451	153219	188.245	43.511	121	255	185	0.738216	0.170631	0.72549	0.52549
33	00033.png	K (-) (1) 2 30484.png	K (-) (1)	785736	435607	187.89	31.919	132	255	188	0.736824	0.125173	0.737255	0.482353	142021	181.672	43.488	118	255	176	0.712439	0.170541	0.690196	0.537255
34	00034.png	K (-) (1) 3 38355.png	K (-) (1)	982947	573686	184.173	30.257	131	255	184	0.722247	0.118655	0.721569	0.486275	153086	185.728	44.302	119	255	181	0.728345	0.173733	0.709804	0.533333
35	00035.png	K (-) (1) 4 83474.png	K (-) (1)	967166	540238	180.441	31.184	126	255	180	0.707612	0.12229	0.705882	0.505882	154231	185.78	44.443	119	255	181	0.728549	0.174286	0.709804	0.533333
36	00036.png	K (-) (1) 5 81115.png	K (-) (1)	976800	537119	184.299	31.736	129	255	184	0.722741	0.124455	0.721569	0.494118	136137	181.567	44.831	116	255	176	0.712027	0.175808	0.690196	0.545098
37	00037.png	K (-) (2) 0 90527.png	K (-) (2)	1152694	672937	194.409	31.162	136	255	196	0.762388	0.122204	0.768627	0.466667	173694	177.555	45.25	114	255	169	0.696294	0.177451	0.662745	0.552941
38	00038.png	K (-) (2) 1 14724.png	K (-) (2)	1094786	641381	185.801	29.942	133	255	186	0.728631	0.11742	0.729412	0.478431	154823	176.556	45.164	113	255	169	0.692376	0.177114	0.662745	0.556863
39	00039.png	K (-) (2) 2 15507.png	K (-) (2)	1117415	671290	194.31	30.417	138	255	196	0.762	0.119282	0.768627	0.458824	172658	175.119	44.946	113	255	166	0.686741	0.176259	0.65098	0.556863
40	00040.png	K (-) (2) 3 97797.png	K (-) (2)	1082814	578170	177.576	31.566	125	255	176	0.696376	0.123788	0.690196	0.509804	147033	188.179	45.918	119	255	185	0.737957	0.180071	0.72549	0.533333
41	00041.png	K (-) (2) 4 44370.png	K (-) (2)	1125645	602373	182.81	32.149	127	255	183	0.716902	0.126075	0.717647	0.501961	151054	177.401	46.425	113	255	169	0.69569	0.182059	0.662745	0.556863
42	00042.png	K (-) (2) 5 84283.png	K (-) (2)	1146007	658982	186.194	30.462	132	255	187	0.730173	0.119459	0.733333	0.482353	119692	166.85	46.676	105	255	157	0.654314	0.183043	0.615686	0.588235
43	00043.png	K (-) (4) 0 69115.png	K (-) (4)	1007971	523783	165.53	30.668	116	255	164	0.649137	0.120267	0.643137	0.545098	109692	187.05	46.351	118	255	183	0.733529	0.181769	0.717647	0.537255
44	00044.png	K (-) (4) 1 15927.png	K (-) (4)	1071243	594491	181.16	30.871	127	255	181	0.710431	0.121063	0.709804	0.501961	143568	183.131	46.169	116	255	177	0.718161	0.181055	0.694118	0.545098
45	00045.png	K (-) (4) 2 42897.png	K (-) (4)	1205643	669646	178.5	30.564	126	255	178	0.7	0.119859	0.698039	0.505882	147300	179.591	46.609	114	255	172	0.704278	0.18278	0.67451	0.552941
46	00046.png	K (-) (4) 3 72696.png	K (-) (4)	1189648	633006	173.223	31.234	122	255	171	0.679306	0.122486	0.670588	0.521569	85508	158.353	46.261	97	255	149	0.620992	0.181416	0.584314	0.619608
47	00047.png	K (-) (4) 4 53158.png	K (-) (4)	1208649	678297	185.633	31.006	131	255	186	0.727973	0.121592	0.729412	0.486275	149372	175.141	46.788	111	255	166	0.686827	0.183482	0.65098	0.564706
48	00048.png	K (-) (4) 5 30688.png	K (-) (4)	1163332	633349	179.926	31.393	127	255	179	0.705592	0.12311	0.701961	0.501961	165529	177.334	45.865	114	255	168	0.695427	0.179863	0.658824	0.552941
49	00049.png	K (-) (5) 0 36392.png	K (-) (5)	697952	422735	195.9	30.353	140	255	197	0.768235	0.119031	0.772549	0.45098	140341	203.961	41.82	132	255	209	0.799847	0.164	0.819608	0.482353
50	00050.png	K (-) (5) 1 46809.png	K (-) (5)	717233	424293	197.065	31.184	140	255	198	0.772804	0.12229	0.776471	0.45098	141379	200.114	42.424	130	255	201	0.784761	0.166369	0.788235	0.490196
51	00051.png	K (-) (5) 2 18274.png	K (-) (5)	714419	434825	197.516	29.791	141	255	200	0.774573	0.116827	0.784314	0.447059	135255	201.794	42.328	131	255	205	0.791349	0.165992	0.803922	0.486275
52	00052.png	K (-) (5) 3 13558.png	K (-) (5)	746307	453235	201.105	30.23	143	255	204	0.788647	0.118549	0.8	0.439216	138180	191.211	43.933	124	255	188	0.749847	0.172286	0.737255	0.513725
53	00053.png	K (-) (5) 4 87058.png	K (-) (5)	879157	533833	200.298	30.46	143	255	202	0.785482	0.119451	0.792157	0.439216	164115	197.807	42.85	128	255	198	0.775714	0.168039	0.776471	0.498039
54	00054.png	K (-) (5) 5 77103.png	K (-) (5)	743508	450774	199.511	30.212	142	255	202	0.782396	0.118478	0.792157	0.443137	140689	194.835	43.304	127	255	193	0.764059	0.16982	0.756863	0.501961
55	00055.png	KN (1) 0 31723.png	KN (1)	717984	375726	170.381	31.475	118	255	169	0.668161	0.123431	0.662745	0.537255	150298	206.086	40.834	132	255	212	0.80818	0.160133	0.831373	0.482353
56	00056.png	KN (1) 1 48017.png	KN (1)	817011	354562	139.825	30.953	96	254	135	0.548333	0.121384	0.529412	0.619608	108615	195.041	44.511	123	255	196	0.764867	0.174553	0.768627	0.517647
57	00057.png	KN (1) 2 98934.png	KN (1)	722941	349497	149.717	31.573	104	255	145	0.587125	0.123816	0.568627	0.592157	136040	187.362	42.523	121	255	185	0.734753	0.166757	0.72549	0.52549
58	00058.png	KN (1) 3 95544.png	KN (1)	689262	339972	168.502	32.776	116	255	166	0.660792	0.128533	0.65098	0.545098	95857	194.314	44.724	122	255	195	0.762016	0.175388	0.764706	0.521569
59	00059.png	KN (1) 4 56350.png	KN (1)	756197	404251	175.014	31.439	121	255	175	0.686329	0.12329	0.686275	0.52549	105371	185.66	44.973	117	255	182	0.728078	0.176365	0.713725	0.541176
60	00060.png	KN (1) 5 51206.png	KN (1)	779965	397695	170.07	31.668	118	255	168	0.666941	0.124188	0.658824	0.537255	117310	187.367	45.024	119	255	184	0.734773	0.176565	0.721569	0.533333
61	00061.png	KN (2) 0 38746.png	KN (2)	750925	374718	161.353	31.724	113	255	158	0.632757	0.124408	0.619608	0.556863	129763	200.269	42.744	128	255	203	0.785369	0.167624	0.796078	0.498039
62	00062.png	KN (2) 1 10416.png	KN (2)	1060382	556147	159.157	29.451	113	255	156	0.624145	0.115494	0.611765	0.556863	129302	190.432	45.561	120	255	188	0.746792	0.178671	0.737255	0.529412
63	00063.png	KN (2) 2 26462.png	KN (2)	942280	479995	165.728	31.645	116	255	163	0.649914	0.124098	0.639216	0.545098	143350	194.565	43.95	124	255	195	0.763	0.172353	0.764706	0.513725
64	00064.png	KN (2) 3 19890.png	KN (2)	775906	402998	165.917	31.232	117	255	163	0.650655	0.122478	0.639216	0.541176	131245	201.274	42.304	128	255	205	0.78931	0.165898	0.803922	0.498039
65	00065.png	KN (2) 4 29264.png	KN (2)	608615	309705	165.606	31.907	117	255	162	0.649435	0.125125	0.635294	0.541176	108057	200.326	41.957	127	255	204	0.785592	0.164537	0.8	0.501961
66	00066.png	KN (2) 5 66718.png	KN (2)	1041403	542182	161.747	30.358	115	255	159	0.634302	0.119051	0.623529	0.54902	142215	191.22	44.765	120	255	190	0.749882	0.175549	0.745098	0.529412
67	00067.png	KN (3) 0 78890.png	KN (3)	831532	438972	171.751	31.749	119	255	170	0.673533	0.124506	0.666667	0.533333	107388	187.743	44.971	117	255	186	0.736247	0.176357	0.729412	0.541176
68	00068.png	KN (3) 1 70121.png	KN (3)	800962	429953	183.514	33.289	127	255	183	0.719663	0.130545	0.717647	0.501961	106300	192.372	44.764	120	255	194	0.7544	0.175545	0.760784	0.529412
69	00069.png	KN (3) 2 34385.png	KN (3)	754093	403275	167.199	30.68	117	255	165	0.655682	0.120314	0.647059	0.541176	91508	185.352	44.986	115	255	184	0.726871	0.176416	0.721569	0.54902
70	00070.png	KN (3) 3 82974.png	KN (3)	947961	525377	185.913	32.401	130	255	185	0.729071	0.127063	0.72549	0.490196	101035	159.65	42.779	98	255	154	0.626078	0.167761	0.603922	0.615686
71	00071.png	KN (3) 4 59754.png	KN (3)	826680	440491	169.864	31.669	118	255	168	0.666133	0.124192	0.658824	0.537255	99949	186.988	45.492	116	255	185	0.733286	0.1784	0.72549	0.545098
72	00072.png	KN (3) 5 43489.png	KN (3)	796476	448338	173.497	30.78	122	255	172	0.68038	0.120706	0.67451	0.521569	132123	196.635	42.946	124	255	198	0.771118	0.168416	0.776471	0.513725
73	00073.png	KN (4) 0 91861.png	KN (4)	848805	470132	187.692	32.205	130	255	189	0.736047	0.126294	0.741176	0.490196	116012	188.881	45.197	120	255	186	0.74071	0.177243	0.729412	0.529412
74	00074.png	KN (4) 1 40923.png	KN (4)	901176	462517	179.562	33.012	124	255	179	0.704165	0.129459	0.701961	0.513725	101100	188.043	46.302	117	255	186	0.737424	0.181576	0.729412	0.541176
75	00075.png	KN (4) 2 70888.png	KN (4)	733479	414271	192.268	31.766	135	255	193	0.753992	0.124573	0.756863	0.470588	106673	185.135	45.096	118	255	181	0.72602	0.176847	0.709804	0.537255
76	00076.png	KN (4) 3 52111.png	KN (4)	901953	447756	174.074	33.148	120	255	172	0.682643	0.129992	0.67451	0.529412	102029	185.345	46.298	115	255	183	0.726843	0.181561	0.717647	0.54902
77	00077.png	KN (4) 4 47708.png	KN (4)	936590	471989	176.504	33.146	122	255	175	0.692173	0.129984	0.686275	0.521569	104328	186.68	46.167	116	255	184	0.732078	0.181047	0.721569	0.545098
78	00078.png	KN (4) 5 55189.png	KN (4)	689204	376074	186.271	31.994	131	255	186	0.730475	0.125467	0.729412	0.486275	87328	183.903	45.06	116	255	180	0.721188	0.176706	0.705882	0.545098
79	00079.png	KN (5) 0 81070.png	KN (5)	967726	487456	167.359	31.565	118	255	164	0.65631	0.123784	0.643137	0.537255	125188	186.416	45.497	119	255	182	0.731043	0.17842	0.713725	0.533333
80	00080.png	KN (5) 1 25432.png	KN (5)	964227	564140	193.99	30.904	137	255	195	0.760745	0.121192	0.764706	0.462745	182887	188.259	43.798	123	255	183	0.738271	0.171757	0.717647	0.517647
81	00081.png	KN (5) 2 16255.png	KN (5)	921507	587301	191.646	28.137	137	255	193	0.751553	0.110341	0.756863	0.462745	127899	179.684	45.399	115	255	173	0.704643	0.178035	0.678431	0.54902
82	00082.png	KN (5) 3 60841.png	KN (5)	868510	546383	187.448	29.123	133	255	188	0.73509	0.114208	0.737255	0.478431	140518	185.833	44.679	119	255	181	0.728757	0.175212	0.709804	0.533333
83	00083.png	KN (5) 4 39064.png	KN (5)	841205	532681	180.852	27.286	130	255	182	0.709224	0.107004	0.713725	0.490196	119143	181.009	45.507	115	255	175	0.709839	0.178459	0.686275	0.54902
84	00084.png	KN (5) 5 92797.png	KN (5)	1010626	532357	180.56	32.124	126	255	180	0.708078	0.125976	0.705882	0.505882	149470	188.295	45.29	121	255	183	0.738412	0.177608	0.717647	0.52549
85	00085.png	P 1 - (1) 0 63371.png	P 1 - (1)	963979	540765	187.884	31.11	133	255	188	0.7368	0.122	0.737255	0.478431	104235	180.519	46.929	113	255	174	0.707918	0.184035	0.682353	0.556863
86	00086.png	P 1 - (1) 1 53874.png	P 1 - (1)	1003626	573101	186.614	30.782	134	255	186	0.73182	0.120714	0.729412	0.47451	124526	157.529	47.472	100	255	143	0.617761	0.186165	0.560784	0.607843
87	00087.png	P 1 - (1) 2 36610.png	P 1 - (1)	878124	513763	194.198	30.565	140	255	194	0.761561	0.119863	0.760784	0.45098	112348	191.579	45.493	122	255	188	0.75129	0.178404	0.737255	0.521569
88	00088.png	P 1 - (1) 3 70224.png	P 1 - (1)	991362	560876	190.423	31.709	137	255	189	0.746757	0.124349	0.741176	0.462745	102923	179.224	47.302	112	255	172	0.702839	0.185498	0.67451	0.560784
89	00089.png	P 1 - (1) 4 16089.png	P 1 - (1)	1014742	552278	187.449	31.143	136	255	186	0.735094	0.122129	0.729412	0.466667	105992	182.554	46.912	114	255	177	0.715898	0.183969	0.694118	0.552941
90	00090.png	P 1 - (1) 5 82843.png	P 1 - (1)	657848	327060	174.495	31.625	127	255	170	0.684294	0.12402	0.666667	0.501961	90871	172.697	46.389	109	255	163	0.677243	0.181918	0.639216	0.572549
91	00091.png	P 1 - (2) 0 48625.png	P 1 - (2)	962010	466388	160.547	31.106	113	255	157	0.629596	0.121984	0.615686	0.556863	82236	181.197	47.331	112	255	176	0.710576	0.185612	0.690196	0.560784
92	00092.png	P 1 - (2) 1 35092.png	P 1 - (2)	963177	510024	167.727	30.04	119	255	166	0.657753	0.117804	0.65098	0.533333	96355	165.664	47.57	104	255	155	0.649663	0.186549	0.607843	0.592157
93	00093.png	P 1 - (2) 2 84988.png	P 1 - (2)	1056579	551936	174.428	31.541	122	255	173	0.684031	0.12369	0.678431	0.521569	100900	173.652	48.094	109	255	164	0.680988	0.188604	0.643137	0.572549
94	00094.png	P 1 - (2) 3 30640.png	P 1 - (2)	997875	542776	171.898	30.724	120	255	171	0.67411	0.120486	0.670588	0.529412	103636	187.612	46.555	117	255	185	0.735733	0.182569	0.72549	0.541176
95	00095.png	P 1 - (2) 4 15424.png	P 1 - (2)	992661	480980	164.518	31.297	116	255	161	0.645169	0.122733	0.631373	0.545098	78014	169.707	48.203	104	255	161	0.665518	0.189031	0.631373	0.592157
96	00096.png	P 1 - (2) 5 68463.png	P 1 - (2)	951606	502142	167.618	30.143	119	255	166	0.657325	0.118208	0.65098	0.533333	97820	168.858	47.929	106	255	158	0.662188	0.187957	0.619608	0.584314
97	00097.png	P 1 - (3) 0 44187.png	P 1 - (3)	1037279	613433	182.717	29.482	129	255	184	0.716537	0.115616	0.721569	0.494118	116914	144.461	43.358	91	255	133	0.566514	0.170031	0.521569	0.643137
98	00098.png	P 1 - (3) 1 14607.png	P 1 - (3)	970072	563300	181.86	29.85	128	255	182	0.713176	0.117059	0.713725	0.498039	134426	169.312	45.2	108	255	160	0.663969	0.177255	0.627451	0.576471
99	00099.png	P 1 - (3) 2 30343.png	P 1 - (3)	961709	577664	187.989	30.02	132	255	189	0.737212	0.117725	0.741176	0.482353	138391	175.514	44.692	112	255	168	0.68829	0.175263	0.658824	0.560784
100	00100.png	P 1 - (3) 3 80405.png	P 1 - (3)	935917	586231	197.352	29.771	138	255	200	0.773929	0.116749	0.784314	0.458824	156583	173.566	44.104	112	255	166	0.680651	0.172957	0.65098	0.560784
101	00101.png	P 1 - (3) 4 57630.png	P 1 - (3)	903623	476033	184.503	31.506	129	255	185	0.723541	0.123553	0.72549	0.494118	138086	173.001	44.204	111	255	165	0.678435	0.173349	0.647059	0.564706
102	00102.png	P 1 - (3) 5 46069.png	P 1 - (3)	1011558	599149	180.73	28.873	128	255	181	0.708745	0.113227	0.709804	0.498039	142784	168.361	45.224	108	255	159	0.660239	0.177349	0.623529	0.576471
103	00103.png	P 1 - (4) 0 32055.png	P 1 - (4)	1036250	668064	196.248	28.775	137	255	199	0.7696	0.112843	0.780392	0.462745	143923	171.545	45.174	109	255	163	0.672725	0.177153	0.639216	0.572549
104	00104.png	P 1 - (4) 1 95848.png	P 1 - (4)	953923	614869	187.366	28.3	133	255	189	0.734769	0.11098	0.741176	0.478431	128725	173.835	44.906	110	255	167	0.681706	0.176102	0.654902	0.568627
105	00105.png	P 1 - (4) 2 11602.png	P 1 - (4)	1028665	644402	185.471	28.618	131	255	187	0.727337	0.112227	0.733333	0.486275	129654	174.306	45.429	110	255	167	0.683553	0.178153	0.654902	0.568627
106	00106.png	P 1 - (4) 3 20257.png	P 1 - (4)	1052879	677302	192.829	28.377	136	255	195	0.756192	0.111282	0.764706	0.466667	144162	176.907	45.329	112	255	170	0.693753	0.177761	0.666667	0.560784
107	00107.png	P 1 - (4) 4 70445.png	P 1 - (4)	1066459	688882	189.61	28.421	133	255	192	0.743569	0.111455	0.752941	0.478431	152905	176.346	45.387	112	255	169	0.691553	0.177988	0.662745	0.560784
108	00108.png	P 1 - (4) 5 98137.png	P 1 - (4)	976599	625594	198.712	29.169	139	255	202	0.779263	0.114388	0.792157	0.454902	145931	178.983	44.542	113	255	174	0.701894	0.174675	0.682353	0.556863
109	00109.png	P 1 - (5) 0 46623.png	P 1 - (5)	994049	637613	198.362	28.69	138	255	202	0.77789	0.11251	0.792157	0.458824	133254	165.21	46.52	105	255	154	0.647882	0.182431	0.603922	0.588235
110	00110.png	P 1 - (5) 1 86059.png	P 1 - (5)	886000	558202	191.735	28.692	137	255	194	0.751902	0.112518	0.760784	0.462745	125581	164.787	44.778	105	255	155	0.646224	0.1756	0.607843	0.588235
111	00111.png	P 1 - (5) 2 13709.png	P 1 - (5)	898003	575149	196.057	28.51	140	255	199	0.768851	0.111804	0.780392	0.45098	143327	173.221	44.349	111	255	166	0.679298	0.173918	0.65098	0.564706
112	00112.png	P 1 - (5) 3 56363.png	P 1 - (5)	779124	505243	189.978	27.717	136	255	192	0.745012	0.108694	0.752941	0.466667	114374	173.037	45.117	111	255	165	0.678576	0.176929	0.647059	0.564706
113	00113.png	P 1 - (5) 4 63413.png	P 1 - (5)	807517	516357	189.222	27.443	136	255	191	0.742047	0.10762	0.74902	0.466667	122588	170.015	44.88	109	255	161	0.666725	0.176	0.631373	0.572549
114	00114.png	P 1 - (5) 5 50070.png	P 1 - (5)	918031	609849	200.521	27.822	142	255	204	0.786357	0.109106	0.8	0.443137	148941	170.78	44.283	110	255	162	0.669725	0.173659	0.635294	0.568627
115	00115.png	P 2 - (1) 0 50417.png	P 2 - (1)	825707	483056	181.995	29.85	129	255	182	0.713706	0.117059	0.713725	0.494118	135217	195.847	43.99	125	255	196	0.768027	0.17251	0.768627	0.509804
116	00116.png	P 2 - (1) 1 76948.png	P 2 - (1)	847665	491756	178.411	30.004	126	255	178	0.699651	0.117663	0.698039	0.505882	139858	195.496	43.939	125	255	196	0.766651	0.17231	0.768627	0.509804
117	00117.png	P 2 - (1) 2 10962.png	P 2 - (1)	889056	504336	175.343	30.224	124	255	174	0.68762	0.118525	0.682353	0.513725	107332	182.147	45.087	114	255	179	0.714302	0.176812	0.701961	0.552941
118	00118.png	P 2 - (1) 3 88051.png	P 2 - (1)	872522	496179	178.119	30.205	126	255	178	0.698506	0.118451	0.698039	0.505882	122904	190.933	44.46	121	255	191	0.748757	0.174353	0.74902	0.52549
119	00119.png	P 2 - (1) 4 66523.png	P 2 - (1)	845731	510767	183.46	29.291	130	255	184	0.719451	0.114867	0.721569	0.490196	138148	191.557	44.096	123	255	190	0.751204	0.172925	0.745098	0.517647
120	00120.png	P 2 - (1) 5 20246.png	P 2 - (1)	829823	487331	176.99	29.59	126	255	176	0.694078	0.116039	0.690196	0.505882	136088	196.796	43.646	126	255	198	0.771749	0.171161	0.776471	0.505882
121	00121.png	P 2 - (2) 0 72816.png	P 2 - (2)	982476	540452	171.159	30.41	123	255	169	0.671212	0.119255	0.662745	0.517647	131652	179.764	45.441	114	255	174	0.704957	0.1782	0.682353	0.552941
122	00122.png	P 2 - (2) 1 16121.png	P 2 - (2)	1185171	681222	185.876	30.399	132	255	186	0.728925	0.119212	0.729412	0.482353	146583	171.108	45.947	109	255	162	0.671012	0.180184	0.635294	0.572549
123	00123.png	P 2 - (2) 2 60254.png	P 2 - (2)	1117224	644481	182.171	30.373	129	255	182	0.714396	0.11911	0.713725	0.494118	115508	147.259	45.726	93	255	134	0.577486	0.179318	0.52549	0.635294
124	00124.png	P 2 - (2) 3 77892.png	P 2 - (2)	1097924	593956	169.321	30.412	120	255	167	0.664004	0.119263	0.654902	0.529412	122173	165.213	47.166	104	255	154	0.647894	0.184965	0.603922	0.592157
125	00125.png	P 2 - (2) 4 73595.png	P 2 - (2)	1247501	731562	184.712	30.414	132	255	184	0.724361	0.119271	0.721569	0.482353	144657	161.746	46.639	102	255	150	0.634298	0.182898	0.588235	0.6
126	00126.png	P 2 - (2) 5 79765.png	P 2 - (2)	1140001	638530	176.603	30.559	126	255	175	0.692561	0.119839	0.686275	0.505882	126151	167.678	46.649	105	255	158	0.657561	0.182937	0.619608	0.588235
127	00127.png	P 2 - (3) 0 74596.png	P 2 - (3)	911089	476388	176.374	31.677	124	255	175	0.691663	0.124224	0.686275	0.513725	125342	187.425	44.523	118	255	186	0.735	0.1746	0.729412	0.537255
128	00128.png	P 2 - (3) 1 63810.png	P 2 - (3)	977026	514305	171.657	31.023	121	255	170	0.673165	0.121659	0.666667	0.52549	134836	186.913	45.056	118	255	184	0.732992	0.17669	0.721569	0.537255
129	00129.png	P 2 - (3) 2 15518.png	P 2 - (3)	887716	452060	169.885	31.684	119	255	168	0.666216	0.124251	0.658824	0.533333	126066	187.72	44.453	119	255	185	0.736157	0.174325	0.72549	0.533333
130	00130.png	P 2 - (3) 3 76725.png	P 2 - (3)	985801	505859	165.061	31.023	116	255	162	0.647298	0.121659	0.635294	0.545098	117012	179.187	45.565	112	255	174	0.702694	0.178686	0.682353	0.560784
131	00131.png	P 2 - (3) 4 11686.png	P 2 - (3)	983643	497239	160.091	30.498	113	255	157	0.627808	0.1196	0.615686	0.556863	125880	182.12	46.064	115	255	177	0.714196	0.180643	0.694118	0.54902
132	00132.png	P 2 - (3) 5 44084.png	P 2 - (3)	915748	496430	176.135	31.297	123	255	175	0.690725	0.122733	0.686275	0.517647	121591	184.2	45.263	116	255	181	0.722353	0.177502	0.709804	0.545098
133	00133.png	P 2 - (4) 0 61273.png	P 2 - (4)	1140823	643202	180.699	30.584	128	255	180	0.708624	0.119937	0.705882	0.498039	116837	163.218	44.816	101	255	155	0.640071	0.175749	0.607843	0.603922
134	00134.png	P 2 - (4) 1 15147.png	P 2 - (4)	1098030	614298	181.344	30.397	130	255	180	0.711153	0.119204	0.705882	0.490196	124971	168.827	45.046	105	255	162	0.662067	0.176651	0.635294	0.588235
135	00135.png	P 2 - (4) 2 68700.png	P 2 - (4)	1162504	736848	193.82	28.926	139	255	195	0.760078	0.113435	0.764706	0.454902	157498	177.816	44.989	113	255	171	0.697318	0.176427	0.670588	0.556863
136	00136.png	P 2 - (4) 3 91749.png	P 2 - (4)	1018511	654226	192.624	28.865	138	255	194	0.755388	0.113196	0.760784	0.458824	150332	183.385	44.204	117	255	179	0.719157	0.173349	0.701961	0.541176
137	00137.png	P 2 - (4) 4 66269.png	P 2 - (4)	1093002	713174	198.549	29.061	142	255	200	0.778624	0.113965	0.784314	0.443137	141926	178.433	44.481	112	255	174	0.699737	0.174435	0.682353	0.560784
138	00138.png	P 2 - (4) 5 34923.png	P 2 - (4)	1153112	668100	184.385	30.424	131	255	184	0.723078	0.11931	0.721569	0.486275	149016	174.436	45.011	110	255	168	0.684063	0.176514	0.658824	0.568627
139	00139.png	P 2 - (5) 0 21801.png	P 2 - (5)	971751	588492	186.929	29.501	134	255	187	0.733055	0.11569	0.733333	0.47451	160569	192.588	43.631	123	255	192	0.755247	0.171102	0.752941	0.517647
140	00140.png	P 2 - (5) 1 81104.png	P 2 - (5)	929951	528335	176.562	29.745	126	255	176	0.6924	0.116647	0.690196	0.505882	157150	195.555	42.55	125	255	196	0.766882	0.166863	0.768627	0.509804
141	00141.png	P 2 - (5) 2 89969.png	P 2 - (5)	1001610	583555	180.92	29.307	130	255	181	0.70949	0.114929	0.709804	0.490196	156377	195.453	43.567	125	255	196	0.766482	0.170851	0.768627	0.509804
142	00142.png	P 2 - (5) 3 41107.png	P 2 - (5)	939041	567001	181.031	28.929	130	255	181	0.709925	0.113447	0.709804	0.490196	155024	195.063	42.804	125	255	196	0.764953	0.167859	0.768627	0.509804
143	00143.png	P 2 - (5) 4 64855.png	P 2 - (5)	993403	578054	182.861	29.923	130	255	183	0.717102	0.117345	0.717647	0.490196	164218	191.113	42.872	122	255	191	0.749463	0.168125	0.74902	0.521569
144	00144.png	P 2 - (5) 5 76187.png	P 2 - (5)	758835	431333	181.801	30.862	129	255	181	0.712945	0.121027	0.709804	0.494118	98348	192.269	44.24	120	255	193	0.753996	0.17349	0.756863	0.529412
145	00145.png	P 3 - (1) 0 20709.png	P 3 - (1)	1219455	762575	198.463	29.449	141	255	201	0.778286	0.115486	0.788235	0.447059	113195	153.773	46.408	96	255	141	0.603031	0.181992	0.552941	0.623529
146	00146.png	P 3 - (1) 1 37047.png	P 3 - (1)	1171850	700999	196.29	30.779	138	255	198	0.769765	0.120702	0.776471	0.458824	121627	143.405	45.684	90	255	130	0.562373	0.179153	0.509804	0.647059
147	00147.png	P 3 - (1) 2 78839.png	P 3 - (1)	1061620	655484	200.846	30.548	142	255	203	0.787631	0.119796	0.796078	0.443137	92274	154.228	45.751	96	255	143	0.604816	0.179416	0.560784	0.623529
148	00148.png	P 3 - (1) 3 98667.png	P 3 - (1)	1081488	596471	186.6	31.656	131	255	187	0.731765	0.124141	0.733333	0.486275	106742	146.309	45.433	92	255	133	0.573761	0.178169	0.521569	0.639216
149	00149.png	P 3 - (1) 4 36455.png	P 3 - (1)	1071745	603871	189.367	31.231	133	255	190	0.742616	0.122475	0.745098	0.478431	100998	148.587	45.642	93	255	136	0.582694	0.178988	0.533333	0.635294
150	00150.png	P 3 - (1) 5 85088.png	P 3 - (1)	1208892	749074	201.154	30.099	142	255	204	0.788839	0.118035	0.8	0.443137	115531	146.9	45.932	92	255	134	0.576078	0.180125	0.52549	0.639216
151	00151.png	P 3 - (3) 0 40226.png	P 3 - (3)	916469	547058	194.911	29.922	139	255	197	0.764357	0.117341	0.772549	0.454902	147175	187.559	43.273	120	255	186	0.735525	0.169698	0.729412	0.529412
152	00152.png	P 3 - (3) 1 68554.png	P 3 - (3)	998454	614616	200.254	29.875	142	255	203	0.78531	0.117157	0.796078	0.443137	163186	185.508	43.467	119	255	182	0.727482	0.170459	0.713725	0.533333
153	00153.png	P 3 - (3) 2 65702.png	P 3 - (3)	914228	503343	178.008	30.342	127	255	177	0.698071	0.118988	0.694118	0.501961	143086	187.635	44.266	120	255	185	0.735824	0.173592	0.72549	0.529412
154	00154.png	P 3 - (3) 3 71546.png	P 3 - (3)	932986	550735	184.788	30.094	132	255	185	0.724659	0.118016	0.72549	0.482353	128403	177.54	44.69	113	255	171	0.696235	0.175255	0.670588	0.556863
155	00155.png	P 3 - (3) 4 18036.png	P 3 - (3)	973426	595389	198.879	30.058	141	255	201	0.779918	0.117875	0.788235	0.447059	158507	183.948	43.739	118	255	180	0.721365	0.171525	0.705882	0.537255
156	00156.png	P 3 - (3) 5 72695.png	P 3 - (3)	895344	486615	176.67	30.225	127	255	175	0.692824	0.118529	0.686275	0.501961	134077	182.356	44.264	116	255	178	0.715122	0.173584	0.698039	0.545098
157	00157.png	P 3 - (4) 0 24743.png	P 3 - (4)	876358	519679	188.26	29.818	136	255	188	0.738275	0.116933	0.737255	0.466667	158888	195.385	42.392	124	255	197	0.766216	0.166243	0.772549	0.513725
158	00158.png	P 3 - (4) 1 13747.png	P 3 - (4)	737398	411698	188.44	30.892	135	255	188	0.73898	0.121145	0.737255	0.470588	121061	188.598	43.141	118	255	189	0.7396	0.16918	0.741176	0.537255
159	00159.png	P 3 - (4) 2 25947.png	P 3 - (4)	856917	513676	192.581	29.941	138	255	193	0.75522	0.117416	0.756863	0.458824	164737	192.622	42.737	123	255	192	0.75538	0.167596	0.752941	0.517647
160	00160.png	P 3 - (4) 3 47615.png	P 3 - (4)	730002	425483	190.293	29.973	138	255	190	0.746247	0.117541	0.745098	0.458824	155296	202.222	41.527	130	255	206	0.793027	0.162851	0.807843	0.490196
161	00161.png	P 3 - (4) 4 89799.png	P 3 - (4)	823759	487023	187.718	30.45	135	255	187	0.736149	0.119412	0.733333	0.470588	149816	196.968	42.21	125	255	200	0.772424	0.165529	0.784314	0.509804
162	00162.png	P 3 - (4) 5 13668.png	P 3 - (4)	772906	460394	198.232	29.973	143	255	200	0.77738	0.117541	0.784314	0.439216	175495	199.841	40.76	129	255	203	0.78369	0.159843	0.796078	0.494118
163	00163.png	P 3 - (5) 0 21978.png	P 3 - (5)	1098513	611867	189.192	31.695	132	255	190	0.741929	0.124294	0.745098	0.482353	150701	185.736	43.759	117	255	183	0.728376	0.171604	0.717647	0.541176
164	00164.png	P 3 - (5) 1 69404.png	P 3 - (5)	991527	561808	191.83	31.072	134	255	194	0.752275	0.121851	0.760784	0.47451	139597	178.308	44.661	113	255	173	0.699247	0.175141	0.678431	0.556863
165	00165.png	P 3 - (5) 2 73184.png	P 3 - (5)	1053287	534561	164.901	30.91	116	255	162	0.646671	0.121216	0.635294	0.545098	147522	189.176	44.862	120	255	187	0.741867	0.175929	0.733333	0.529412
166	00166.png	P 3 - (5) 3 81840.png	P 3 - (5)	1141789	558223	174.444	32.4	122	255	173	0.684094	0.127059	0.678431	0.521569	182147	181.257	43.29	115	255	178	0.710812	0.169765	0.698039	0.54902
167	00167.png	P 3 - (5) 4 62032.png	P 3 - (5)	1020880	516718	165.105	31.199	116	255	162	0.647471	0.122349	0.635294	0.545098	131852	184.106	45.447	116	255	180	0.721984	0.178224	0.705882	0.545098
168	00168.png	P 3 - (5) 5 99015.png	P 3 - (5)	973650	468981	163.901	32.036	114	255	161	0.642749	0.125631	0.631373	0.552941	123563	184.332	45.276	116	255	180	0.722871	0.177553	0.705882	0.545098

## Sheet: cleaned
No	image_name	Slide	Mask Area (in mm squared)	Mean_blue_float	StdDev_blue_float	Median_blue_float	Range_blue_float	Area_red	Mean_blue_float	StdDev_blue_float	Median_blue_float	Range_blue_float
1	K (+) (1) 0 16679.png	K (+) (1)	817624	0.751839	0.118565	0.756863	0.466667	106258	0.691086	0.176914	0.662745	0.560784
2	K (+) (1) 1 88196.png	K (+) (1)	905549	0.760859	0.119706	0.768627	0.462745	104933	0.634063	0.177075	0.596078	0.6
3	K (+) (1) 2 76881.png	K (+) (1)	884332	0.769365	0.121243	0.776471	0.458824	126574	0.687341	0.175161	0.658824	0.560784
4	K (+) (1) 3 87611.png	K (+) (1)	607565	0.69389	0.116353	0.682353	0.490196	92836	0.729671	0.172918	0.721569	0.541176
5	K (+) (1) 4 62565.png	K (+) (1)	791415	0.752047	0.115416	0.752941	0.45098	95935	0.668612	0.175125	0.643137	0.580392
6	K (+) (1) 5 71319.png	K (+) (1)	908822	0.757557	0.11791	0.760784	0.458824	118394	0.633271	0.176725	0.592157	0.596078
7	K (+) (2) 0 13202.png	K (+) (2)	1053232	0.757333	0.12362	0.760784	0.466667	176173	0.700318	0.172231	0.67451	0.54902
8	K (+) (2) 1 10806.png	K (+) (2)	1130556	0.746639	0.123424	0.745098	0.470588	167292	0.690686	0.173235	0.662745	0.556863
9	K (+) (2) 2 11448.png	K (+) (2)	1077521	0.723706	0.124369	0.717647	0.486275	158350	0.67369	0.172765	0.643137	0.568627
10	K (+) (2) 3 60035.png	K (+) (2)	1052840	0.762255	0.119671	0.768627	0.458824	168738	0.695608	0.172529	0.670588	0.552941
11	K (+) (2) 4 58375.png	K (+) (2)	1164352	0.73411	0.121698	0.733333	0.482353	141226	0.635808	0.174651	0.596078	0.596078
12	K (+) (2) 5 32833.png	K (+) (2)	1196900	0.771988	0.122859	0.776471	0.45098	185599	0.685545	0.172945	0.658824	0.560784
13	K (+) (3) 0 76167.png	K (+) (3)	952125	0.817494	0.108631	0.839216	0.419608	182983	0.711682	0.169231	0.686275	0.533333
14	K (+) (3) 1 53410.png	K (+) (3)	996724	0.798663	0.112624	0.815686	0.435294	185935	0.721325	0.169286	0.701961	0.529412
15	K (+) (3) 2 81594.png	K (+) (3)	897833	0.683878	0.125855	0.670588	0.513725	99959	0.722753	0.181608	0.705882	0.54902
16	K (+) (3) 3 77076.png	K (+) (3)	985940	0.794753	0.121459	0.807843	0.439216	149926	0.720922	0.177404	0.698039	0.537255
17	K (+) (3) 4 90056.png	K (+) (3)	859107	0.839847	0.109078	0.866667	0.415686	163492	0.718549	0.170467	0.694118	0.529412
18	K (+) (3) 5 66946.png	K (+) (3)	1007222	0.652086	0.128447	0.639216	0.545098	106655	0.719067	0.182298	0.698039	0.552941
19	K (+) (4) 0 72373.png	K (+) (4)	949695	0.738463	0.114725	0.745098	0.478431	99420	0.632059	0.183741	0.588235	0.603922
20	K (+) (4) 1 15045.png	K (+) (4)	978208	0.671416	0.121094	0.666667	0.529412	109595	0.675961	0.184675	0.639216	0.576471
21	K (+) (4) 2 78656.png	K (+) (4)	953831	0.730827	0.117035	0.737255	0.486275	98368	0.640663	0.1816	0.603922	0.6
22	K (+) (4) 3 12901.png	K (+) (4)	978582	0.742055	0.116796	0.74902	0.482353	93033	0.643208	0.182412	0.603922	0.6
23	K (+) (4) 4 50277.png	K (+) (4)	993783	0.698776	0.120435	0.698039	0.509804	115330	0.628929	0.181157	0.584314	0.603922
24	K (+) (4) 5 86227.png	K (+) (4)	966821	0.725561	0.115063	0.729412	0.486275	94974	0.605318	0.18511	0.552941	0.619608
25	K (+) (5) 0 64729.png	K (+) (5)	1148605	0.766024	0.123012	0.772549	0.462745	175682	0.743188	0.174267	0.729412	0.521569
26	K (+) (5) 1 84849.png	K (+) (5)	1188798	0.666639	0.119388	0.658824	0.529412	147821	0.662306	0.184475	0.615686	0.576471
27	K (+) (5) 2 13424.png	K (+) (5)	1334126	0.826769	0.10929	0.843137	0.411765	228074	0.719208	0.173024	0.698039	0.537255
28	K (+) (5) 3 38252.png	K (+) (5)	1182156	0.694835	0.124133	0.690196	0.513725	132210	0.65118	0.186894	0.603922	0.588235
29	K (+) (5) 4 24870.png	K (+) (5)	1207497	0.770702	0.116788	0.780392	0.454902	178731	0.715114	0.177357	0.690196	0.541176
30	K (+) (5) 5 39185.png	K (+) (5)	1276758	0.771714	0.114925	0.780392	0.45098	188560	0.709047	0.178588	0.682353	0.545098
31	K (-) (1) 0 25364.png	K (-) (1)	955228	0.727039	0.122616	0.729412	0.490196	136690	0.735784	0.173694	0.721569	0.529412
32	K (-) (1) 1 50585.png	K (-) (1)	923119	0.737231	0.121047	0.737255	0.47451	153219	0.738216	0.170631	0.72549	0.52549
33	K (-) (1) 2 30484.png	K (-) (1)	785736	0.736824	0.125173	0.737255	0.482353	142021	0.712439	0.170541	0.690196	0.537255
34	K (-) (1) 3 38355.png	K (-) (1)	982947	0.722247	0.118655	0.721569	0.486275	153086	0.728345	0.173733	0.709804	0.533333
35	K (-) (1) 4 83474.png	K (-) (1)	967166	0.707612	0.12229	0.705882	0.505882	154231	0.728549	0.174286	0.709804	0.533333
36	K (-) (1) 5 81115.png	K (-) (1)	976800	0.722741	0.124455	0.721569	0.494118	136137	0.712027	0.175808	0.690196	0.545098
37	K (-) (2) 0 90527.png	K (-) (2)	1152694	0.762388	0.122204	0.768627	0.466667	173694	0.696294	0.177451	0.662745	0.552941
38	K (-) (2) 1 14724.png	K (-) (2)	1094786	0.728631	0.11742	0.729412	0.478431	154823	0.692376	0.177114	0.662745	0.556863
39	K (-) (2) 2 15507.png	K (-) (2)	1117415	0.762	0.119282	0.768627	0.458824	172658	0.686741	0.176259	0.65098	0.556863
40	K (-) (2) 3 97797.png	K (-) (2)	1082814	0.696376	0.123788	0.690196	0.509804	147033	0.737957	0.180071	0.72549	0.533333
41	K (-) (2) 4 44370.png	K (-) (2)	1125645	0.716902	0.126075	0.717647	0.501961	151054	0.69569	0.182059	0.662745	0.556863
42	K (-) (2) 5 84283.png	K (-) (2)	1146007	0.730173	0.119459	0.733333	0.482353	119692	0.654314	0.183043	0.615686	0.588235
43	K (-) (4) 0 69115.png	K (-) (4)	1007971	0.649137	0.120267	0.643137	0.545098	109692	0.733529	0.181769	0.717647	0.537255
44	K (-) (4) 1 15927.png	K (-) (4)	1071243	0.710431	0.121063	0.709804	0.501961	143568	0.718161	0.181055	0.694118	0.545098
45	K (-) (4) 2 42897.png	K (-) (4)	1205643	0.7	0.119859	0.698039	0.505882	147300	0.704278	0.18278	0.67451	0.552941
46	K (-) (4) 3 72696.png	K (-) (4)	1189648	0.679306	0.122486	0.670588	0.521569	85508	0.620992	0.181416	0.584314	0.619608
47	K (-) (4) 4 53158.png	K (-) (4)	1208649	0.727973	0.121592	0.729412	0.486275	149372	0.686827	0.183482	0.65098	0.564706
48	K (-) (4) 5 30688.png	K (-) (4)	1163332	0.705592	0.12311	0.701961	0.501961	165529	0.695427	0.179863	0.658824	0.552941
49	K (-) (5) 0 36392.png	K (-) (5)	697952	0.768235	0.119031	0.772549	0.45098	140341	0.799847	0.164	0.819608	0.482353
50	K (-) (5) 1 46809.png	K (-) (5)	717233	0.772804	0.12229	0.776471	0.45098	141379	0.784761	0.166369	0.788235	0.490196
51	K (-) (5) 2 18274.png	K (-) (5)	714419	0.774573	0.116827	0.784314	0.447059	135255	0.791349	0.165992	0.803922	0.486275
52	K (-) (5) 3 13558.png	K (-) (5)	746307	0.788647	0.118549	0.8	0.439216	138180	0.749847	0.172286	0.737255	0.513725
53	K (-) (5) 4 87058.png	K (-) (5)	879157	0.785482	0.119451	0.792157	0.439216	164115	0.775714	0.168039	0.776471	0.498039
54	K (-) (5) 5 77103.png	K (-) (5)	743508	0.782396	0.118478	0.792157	0.443137	140689	0.764059	0.16982	0.756863	0.501961
55	KN (1) 0 31723.png	KN (1)	717984	0.668161	0.123431	0.662745	0.537255	150298	0.80818	0.160133	0.831373	0.482353
56	KN (1) 1 48017.png	KN (1)	817011	0.548333	0.121384	0.529412	0.619608	108615	0.764867	0.174553	0.768627	0.517647
57	KN (1) 2 98934.png	KN (1)	722941	0.587125	0.123816	0.568627	0.592157	136040	0.734753	0.166757	0.72549	0.52549
58	KN (1) 3 95544.png	KN (1)	689262	0.660792	0.128533	0.65098	0.545098	95857	0.762016	0.175388	0.764706	0.521569
59	KN (1) 4 56350.png	KN (1)	756197	0.686329	0.12329	0.686275	0.52549	105371	0.728078	0.176365	0.713725	0.541176
60	KN (1) 5 51206.png	KN (1)	779965	0.666941	0.124188	0.658824	0.537255	117310	0.734773	0.176565	0.721569	0.533333
61	KN (2) 0 38746.png	KN (2)	750925	0.632757	0.124408	0.619608	0.556863	129763	0.785369	0.167624	0.796078	0.498039
62	KN (2) 1 10416.png	KN (2)	1060382	0.624145	0.115494	0.611765	0.556863	129302	0.746792	0.178671	0.737255	0.529412
63	KN (2) 2 26462.png	KN (2)	942280	0.649914	0.124098	0.639216	0.545098	143350	0.763	0.172353	0.764706	0.513725
64	KN (2) 3 19890.png	KN (2)	775906	0.650655	0.122478	0.639216	0.541176	131245	0.78931	0.165898	0.803922	0.498039
65	KN (2) 4 29264.png	KN (2)	608615	0.649435	0.125125	0.635294	0.541176	108057	0.785592	0.164537	0.8	0.501961
66	KN (2) 5 66718.png	KN (2)	1041403	0.634302	0.119051	0.623529	0.54902	142215	0.749882	0.175549	0.745098	0.529412
67	KN (3) 0 78890.png	KN (3)	831532	0.673533	0.124506	0.666667	0.533333	107388	0.736247	0.176357	0.729412	0.541176
68	KN (3) 1 70121.png	KN (3)	800962	0.719663	0.130545	0.717647	0.501961	106300	0.7544	0.175545	0.760784	0.529412
69	KN (3) 2 34385.png	KN (3)	754093	0.655682	0.120314	0.647059	0.541176	91508	0.726871	0.176416	0.721569	0.54902
70	KN (3) 3 82974.png	KN (3)	947961	0.729071	0.127063	0.72549	0.490196	101035	0.626078	0.167761	0.603922	0.615686
71	KN (3) 4 59754.png	KN (3)	826680	0.666133	0.124192	0.658824	0.537255	99949	0.733286	0.1784	0.72549	0.545098
72	KN (3) 5 43489.png	KN (3)	796476	0.68038	0.120706	0.67451	0.521569	132123	0.771118	0.168416	0.776471	0.513725
73	KN (4) 0 91861.png	KN (4)	848805	0.736047	0.126294	0.741176	0.490196	116012	0.74071	0.177243	0.729412	0.529412
74	KN (4) 1 40923.png	KN (4)	901176	0.704165	0.129459	0.701961	0.513725	101100	0.737424	0.181576	0.729412	0.541176
75	KN (4) 2 70888.png	KN (4)	733479	0.753992	0.124573	0.756863	0.470588	106673	0.72602	0.176847	0.709804	0.537255
76	KN (4) 3 52111.png	KN (4)	901953	0.682643	0.129992	0.67451	0.529412	102029	0.726843	0.181561	0.717647	0.54902
77	KN (4) 4 47708.png	KN (4)	936590	0.692173	0.129984	0.686275	0.521569	104328	0.732078	0.181047	0.721569	0.545098
78	KN (4) 5 55189.png	KN (4)	689204	0.730475	0.125467	0.729412	0.486275	87328	0.721188	0.176706	0.705882	0.545098
79	KN (5) 0 81070.png	KN (5)	967726	0.65631	0.123784	0.643137	0.537255	125188	0.731043	0.17842	0.713725	0.533333
80	KN (5) 1 25432.png	KN (5)	964227	0.760745	0.121192	0.764706	0.462745	182887	0.738271	0.171757	0.717647	0.517647
81	KN (5) 2 16255.png	KN (5)	921507	0.751553	0.110341	0.756863	0.462745	127899	0.704643	0.178035	0.678431	0.54902
82	KN (5) 3 60841.png	KN (5)	868510	0.73509	0.114208	0.737255	0.478431	140518	0.728757	0.175212	0.709804	0.533333
83	KN (5) 4 39064.png	KN (5)	841205	0.709224	0.107004	0.713725	0.490196	119143	0.709839	0.178459	0.686275	0.54902
84	KN (5) 5 92797.png	KN (5)	1010626	0.708078	0.125976	0.705882	0.505882	149470	0.738412	0.177608	0.717647	0.52549
85	P 1 - (1) 0 63371.png	P 1 - (1)	963979	0.7368	0.122	0.737255	0.478431	104235	0.707918	0.184035	0.682353	0.556863
86	P 1 - (1) 1 53874.png	P 1 - (1)	1003626	0.73182	0.120714	0.729412	0.47451	124526	0.617761	0.186165	0.560784	0.607843
87	P 1 - (1) 2 36610.png	P 1 - (1)	878124	0.761561	0.119863	0.760784	0.45098	112348	0.75129	0.178404	0.737255	0.521569
88	P 1 - (1) 3 70224.png	P 1 - (1)	991362	0.746757	0.124349	0.741176	0.462745	102923	0.702839	0.185498	0.67451	0.560784
89	P 1 - (1) 4 16089.png	P 1 - (1)	1014742	0.735094	0.122129	0.729412	0.466667	105992	0.715898	0.183969	0.694118	0.552941
90	P 1 - (1) 5 82843.png	P 1 - (1)	657848	0.684294	0.12402	0.666667	0.501961	90871	0.677243	0.181918	0.639216	0.572549
91	P 1 - (2) 0 48625.png	P 1 - (2)	962010	0.629596	0.121984	0.615686	0.556863	82236	0.710576	0.185612	0.690196	0.560784
92	P 1 - (2) 1 35092.png	P 1 - (2)	963177	0.657753	0.117804	0.65098	0.533333	96355	0.649663	0.186549	0.607843	0.592157
93	P 1 - (2) 2 84988.png	P 1 - (2)	1056579	0.684031	0.12369	0.678431	0.521569	100900	0.680988	0.188604	0.643137	0.572549
94	P 1 - (2) 3 30640.png	P 1 - (2)	997875	0.67411	0.120486	0.670588	0.529412	103636	0.735733	0.182569	0.72549	0.541176
95	P 1 - (2) 4 15424.png	P 1 - (2)	992661	0.645169	0.122733	0.631373	0.545098	78014	0.665518	0.189031	0.631373	0.592157
96	P 1 - (2) 5 68463.png	P 1 - (2)	951606	0.657325	0.118208	0.65098	0.533333	97820	0.662188	0.187957	0.619608	0.584314
97	P 1 - (3) 0 44187.png	P 1 - (3)	1037279	0.716537	0.115616	0.721569	0.494118	116914	0.566514	0.170031	0.521569	0.643137
98	P 1 - (3) 1 14607.png	P 1 - (3)	970072	0.713176	0.117059	0.713725	0.498039	134426	0.663969	0.177255	0.627451	0.576471
99	P 1 - (3) 2 30343.png	P 1 - (3)	961709	0.737212	0.117725	0.741176	0.482353	138391	0.68829	0.175263	0.658824	0.560784
100	P 1 - (3) 3 80405.png	P 1 - (3)	935917	0.773929	0.116749	0.784314	0.458824	156583	0.680651	0.172957	0.65098	0.560784
101	P 1 - (3) 4 57630.png	P 1 - (3)	903623	0.723541	0.123553	0.72549	0.494118	138086	0.678435	0.173349	0.647059	0.564706
102	P 1 - (3) 5 46069.png	P 1 - (3)	1011558	0.708745	0.113227	0.709804	0.498039	142784	0.660239	0.177349	0.623529	0.576471
103	P 1 - (4) 0 32055.png	P 1 - (4)	1036250	0.7696	0.112843	0.780392	0.462745	143923	0.672725	0.177153	0.639216	0.572549
104	P 1 - (4) 1 95848.png	P 1 - (4)	953923	0.734769	0.11098	0.741176	0.478431	128725	0.681706	0.176102	0.654902	0.568627
105	P 1 - (4) 2 11602.png	P 1 - (4)	1028665	0.727337	0.112227	0.733333	0.486275	129654	0.683553	0.178153	0.654902	0.568627
106	P 1 - (4) 3 20257.png	P 1 - (4)	1052879	0.756192	0.111282	0.764706	0.466667	144162	0.693753	0.177761	0.666667	0.560784
107	P 1 - (4) 4 70445.png	P 1 - (4)	1066459	0.743569	0.111455	0.752941	0.478431	152905	0.691553	0.177988	0.662745	0.560784
108	P 1 - (4) 5 98137.png	P 1 - (4)	976599	0.779263	0.114388	0.792157	0.454902	145931	0.701894	0.174675	0.682353	0.556863
109	P 1 - (5) 0 46623.png	P 1 - (5)	994049	0.77789	0.11251	0.792157	0.458824	133254	0.647882	0.182431	0.603922	0.588235
110	P 1 - (5) 1 86059.png	P 1 - (5)	886000	0.751902	0.112518	0.760784	0.462745	125581	0.646224	0.1756	0.607843	0.588235
111	P 1 - (5) 2 13709.png	P 1 - (5)	898003	0.768851	0.111804	0.780392	0.45098	143327	0.679298	0.173918	0.65098	0.564706
112	P 1 - (5) 3 56363.png	P 1 - (5)	779124	0.745012	0.108694	0.752941	0.466667	114374	0.678576	0.176929	0.647059	0.564706
113	P 1 - (5) 4 63413.png	P 1 - (5)	807517	0.742047	0.10762	0.74902	0.466667	122588	0.666725	0.176	0.631373	0.572549
114	P 1 - (5) 5 50070.png	P 1 - (5)	918031	0.786357	0.109106	0.8	0.443137	148941	0.669725	0.173659	0.635294	0.568627
115	P 2 - (1) 0 50417.png	P 2 - (1)	825707	0.713706	0.117059	0.713725	0.494118	135217	0.768027	0.17251	0.768627	0.509804
116	P 2 - (1) 1 76948.png	P 2 - (1)	847665	0.699651	0.117663	0.698039	0.505882	139858	0.766651	0.17231	0.768627	0.509804
117	P 2 - (1) 2 10962.png	P 2 - (1)	889056	0.68762	0.118525	0.682353	0.513725	107332	0.714302	0.176812	0.701961	0.552941
118	P 2 - (1) 3 88051.png	P 2 - (1)	872522	0.698506	0.118451	0.698039	0.505882	122904	0.748757	0.174353	0.74902	0.52549
119	P 2 - (1) 4 66523.png	P 2 - (1)	845731	0.719451	0.114867	0.721569	0.490196	138148	0.751204	0.172925	0.745098	0.517647
120	P 2 - (1) 5 20246.png	P 2 - (1)	829823	0.694078	0.116039	0.690196	0.505882	136088	0.771749	0.171161	0.776471	0.505882
121	P 2 - (2) 0 72816.png	P 2 - (2)	982476	0.671212	0.119255	0.662745	0.517647	131652	0.704957	0.1782	0.682353	0.552941
122	P 2 - (2) 1 16121.png	P 2 - (2)	1185171	0.728925	0.119212	0.729412	0.482353	146583	0.671012	0.180184	0.635294	0.572549
123	P 2 - (2) 2 60254.png	P 2 - (2)	1117224	0.714396	0.11911	0.713725	0.494118	115508	0.577486	0.179318	0.52549	0.635294
124	P 2 - (2) 3 77892.png	P 2 - (2)	1097924	0.664004	0.119263	0.654902	0.529412	122173	0.647894	0.184965	0.603922	0.592157
125	P 2 - (2) 4 73595.png	P 2 - (2)	1247501	0.724361	0.119271	0.721569	0.482353	144657	0.634298	0.182898	0.588235	0.6
126	P 2 - (2) 5 79765.png	P 2 - (2)	1140001	0.692561	0.119839	0.686275	0.505882	126151	0.657561	0.182937	0.619608	0.588235
127	P 2 - (3) 0 74596.png	P 2 - (3)	911089	0.691663	0.124224	0.686275	0.513725	125342	0.735	0.1746	0.729412	0.537255
128	P 2 - (3) 1 63810.png	P 2 - (3)	977026	0.673165	0.121659	0.666667	0.52549	134836	0.732992	0.17669	0.721569	0.537255
129	P 2 - (3) 2 15518.png	P 2 - (3)	887716	0.666216	0.124251	0.658824	0.533333	126066	0.736157	0.174325	0.72549	0.533333
130	P 2 - (3) 3 76725.png	P 2 - (3)	985801	0.647298	0.121659	0.635294	0.545098	117012	0.702694	0.178686	0.682353	0.560784
131	P 2 - (3) 4 11686.png	P 2 - (3)	983643	0.627808	0.1196	0.615686	0.556863	125880	0.714196	0.180643	0.694118	0.54902
132	P 2 - (3) 5 44084.png	P 2 - (3)	915748	0.690725	0.122733	0.686275	0.517647	121591	0.722353	0.177502	0.709804	0.545098
133	P 2 - (4) 0 61273.png	P 2 - (4)	1140823	0.708624	0.119937	0.705882	0.498039	116837	0.640071	0.175749	0.607843	0.603922
134	P 2 - (4) 1 15147.png	P 2 - (4)	1098030	0.711153	0.119204	0.705882	0.490196	124971	0.662067	0.176651	0.635294	0.588235
135	P 2 - (4) 2 68700.png	P 2 - (4)	1162504	0.760078	0.113435	0.764706	0.454902	157498	0.697318	0.176427	0.670588	0.556863
136	P 2 - (4) 3 91749.png	P 2 - (4)	1018511	0.755388	0.113196	0.760784	0.458824	150332	0.719157	0.173349	0.701961	0.541176
137	P 2 - (4) 4 66269.png	P 2 - (4)	1093002	0.778624	0.113965	0.784314	0.443137	141926	0.699737	0.174435	0.682353	0.560784
138	P 2 - (4) 5 34923.png	P 2 - (4)	1153112	0.723078	0.11931	0.721569	0.486275	149016	0.684063	0.176514	0.658824	0.568627
139	P 2 - (5) 0 21801.png	P 2 - (5)	971751	0.733055	0.11569	0.733333	0.47451	160569	0.755247	0.171102	0.752941	0.517647
140	P 2 - (5) 1 81104.png	P 2 - (5)	929951	0.6924	0.116647	0.690196	0.505882	157150	0.766882	0.166863	0.768627	0.509804
141	P 2 - (5) 2 89969.png	P 2 - (5)	1001610	0.70949	0.114929	0.709804	0.490196	156377	0.766482	0.170851	0.768627	0.509804
142	P 2 - (5) 3 41107.png	P 2 - (5)	939041	0.709925	0.113447	0.709804	0.490196	155024	0.764953	0.167859	0.768627	0.509804
143	P 2 - (5) 4 64855.png	P 2 - (5)	993403	0.717102	0.117345	0.717647	0.490196	164218	0.749463	0.168125	0.74902	0.521569
144	P 2 - (5) 5 76187.png	P 2 - (5)	758835	0.712945	0.121027	0.709804	0.494118	98348	0.753996	0.17349	0.756863	0.529412
145	P 3 - (1) 0 20709.png	P 3 - (1)	1219455	0.778286	0.115486	0.788235	0.447059	113195	0.603031	0.181992	0.552941	0.623529
146	P 3 - (1) 1 37047.png	P 3 - (1)	1171850	0.769765	0.120702	0.776471	0.458824	121627	0.562373	0.179153	0.509804	0.647059
147	P 3 - (1) 2 78839.png	P 3 - (1)	1061620	0.787631	0.119796	0.796078	0.443137	92274	0.604816	0.179416	0.560784	0.623529
148	P 3 - (1) 3 98667.png	P 3 - (1)	1081488	0.731765	0.124141	0.733333	0.486275	106742	0.573761	0.178169	0.521569	0.639216
149	P 3 - (1) 4 36455.png	P 3 - (1)	1071745	0.742616	0.122475	0.745098	0.478431	100998	0.582694	0.178988	0.533333	0.635294
150	P 3 - (1) 5 85088.png	P 3 - (1)	1208892	0.788839	0.118035	0.8	0.443137	115531	0.576078	0.180125	0.52549	0.639216
151	P 3 - (3) 0 40226.png	P 3 - (3)	916469	0.764357	0.117341	0.772549	0.454902	147175	0.735525	0.169698	0.729412	0.529412
152	P 3 - (3) 1 68554.png	P 3 - (3)	998454	0.78531	0.117157	0.796078	0.443137	163186	0.727482	0.170459	0.713725	0.533333
153	P 3 - (3) 2 65702.png	P 3 - (3)	914228	0.698071	0.118988	0.694118	0.501961	143086	0.735824	0.173592	0.72549	0.529412
154	P 3 - (3) 3 71546.png	P 3 - (3)	932986	0.724659	0.118016	0.72549	0.482353	128403	0.696235	0.175255	0.670588	0.556863
155	P 3 - (3) 4 18036.png	P 3 - (3)	973426	0.779918	0.117875	0.788235	0.447059	158507	0.721365	0.171525	0.705882	0.537255
156	P 3 - (3) 5 72695.png	P 3 - (3)	895344	0.692824	0.118529	0.686275	0.501961	134077	0.715122	0.173584	0.698039	0.545098
157	P 3 - (4) 0 24743.png	P 3 - (4)	876358	0.738275	0.116933	0.737255	0.466667	158888	0.766216	0.166243	0.772549	0.513725
158	P 3 - (4) 1 13747.png	P 3 - (4)	737398	0.73898	0.121145	0.737255	0.470588	121061	0.7396	0.16918	0.741176	0.537255
159	P 3 - (4) 2 25947.png	P 3 - (4)	856917	0.75522	0.117416	0.756863	0.458824	164737	0.75538	0.167596	0.752941	0.517647
160	P 3 - (4) 3 47615.png	P 3 - (4)	730002	0.746247	0.117541	0.745098	0.458824	155296	0.793027	0.162851	0.807843	0.490196
161	P 3 - (4) 4 89799.png	P 3 - (4)	823759	0.736149	0.119412	0.733333	0.470588	149816	0.772424	0.165529	0.784314	0.509804
162	P 3 - (4) 5 13668.png	P 3 - (4)	772906	0.77738	0.117541	0.784314	0.439216	175495	0.78369	0.159843	0.796078	0.494118
163	P 3 - (5) 0 21978.png	P 3 - (5)	1098513	0.741929	0.124294	0.745098	0.482353	150701	0.728376	0.171604	0.717647	0.541176
164	P 3 - (5) 1 69404.png	P 3 - (5)	991527	0.752275	0.121851	0.760784	0.47451	139597	0.699247	0.175141	0.678431	0.556863
165	P 3 - (5) 2 73184.png	P 3 - (5)	1053287	0.646671	0.121216	0.635294	0.545098	147522	0.741867	0.175929	0.733333	0.529412
166	P 3 - (5) 3 81840.png	P 3 - (5)	1141789	0.684094	0.127059	0.678431	0.521569	182147	0.710812	0.169765	0.698039	0.54902
167	P 3 - (5) 4 62032.png	P 3 - (5)	1020880	0.647471	0.122349	0.635294	0.545098	131852	0.721984	0.178224	0.705882	0.545098
168	P 3 - (5) 5 99015.png	P 3 - (5)	973650	0.642749	0.125631	0.631373	0.552941	123563	0.722871	0.177553	0.705882	0.545098

## Sheet: Sheet2
Bin	Frequency
0.251052	1
0.276071	2
0.30109	7
0.326108	14
0.351127	15
0.376145	19
0.401164	29
0.426182	32
0.451201	16
0.47622	14
0.501238	15
0.526257	2
More	2

## Sheet: results combined untuk publikas
	image_name	Area mask in pixels	Area mask ratio	Area_blue_green	Blue-Green to mask area ratio	Mean_blue	StdDev_blue	Median_blue	Skew_blue	Kurt_blue	MinThr_blue	MaxThr_blue	Area_red	Red-Pink to mask area ratio	Mean_red	StdDev_red	Median_red	Skew_red	Kurt_red	MinThr_red	MaxThr_red	sum of red and blue area	blue+red/all mask area	red/blue
1	K (+) (1) 0 16679.png	817624	0.337851	485388	0.593657	191.719	30.234	193	-0.062	-1.042	136	255	106258	0.129959	176.227	45.113	169	0.274	-1.257	112	255	591646	0.723616	0.218914
2	K (+) (1) 1 88196.png	905549	0.374183	542011	0.598544	194.019	30.525	196	-0.098	-1.052	137	255	104933	0.115878	161.686	45.154	152	0.476	-1.017	102	255	646944	0.714422	0.193599
3	K (+) (1) 2 76881.png	884332	0.365416	523502	0.591975	196.188	30.917	198	-0.133	-1.071	138	255	126574	0.14313	175.272	44.666	168	0.293	-1.239	112	255	650076	0.735104	0.241783
4	K (+) (1) 3 87611.png	607565	0.251052	345105	0.568013	176.942	29.67	174	0.351	-0.783	130	255	92836	0.1528	186.066	44.094	184	0.056	-1.362	117	255	437941	0.720813	0.269008
5	K (+) (1) 4 62565.png	791415	0.327021	473750	0.598611	191.772	29.431	192	0.054	-1.032	140	255	95935	0.12122	170.496	44.657	164	0.305	-1.188	107	255	569685	0.719831	0.202501
6	K (+) (1) 5 71319.png	908822	0.375535	546668	0.601513	193.177	30.067	194	-0.047	-1.047	138	255	118394	0.130272	161.484	45.065	151	0.538	-0.946	103	255	665062	0.731785	0.216574
7	K (+) (2) 0 13202.png	1053232	0.435207	609004	0.578224	193.12	31.523	194	-0.04	-1.081	136	255	176173	0.167269	178.581	43.919	172	0.279	-1.236	115	255	785177	0.745493	0.289281
8	K (+) (2) 1 10806.png	1130556	0.467158	647502	0.572729	190.393	31.473	190	0.048	-1.042	135	255	167292	0.147973	176.125	44.175	169	0.309	-1.208	113	255	814794	0.720702	0.258365
9	K (+) (2) 2 11448.png	1077521	0.445243	604713	0.561208	184.545	31.714	183	0.182	-0.935	131	255	158350	0.146958	171.791	44.055	164	0.385	-1.102	110	255	763063	0.708165	0.26186
10	K (+) (2) 3 60035.png	1052840	0.435045	629633	0.598033	194.375	30.516	196	-0.062	-1.048	138	255	168738	0.160269	177.38	43.995	171	0.297	-1.208	114	255	798371	0.758302	0.267994
11	K (+) (2) 4 58375.png	1164352	0.481123	676877	0.581334	187.198	31.033	187	0.048	-0.998	132	255	141226	0.121291	162.131	44.536	152	0.524	-0.917	103	255	818103	0.702625	0.208644
12	K (+) (2) 5 32833.png	1196900	0.494572	713136	0.595819	196.857	31.329	198	-0.027	-1.079	140	255	185599	0.155066	174.814	44.101	168	0.326	-1.177	112	255	898735	0.750886	0.260258
13	K (+) (3) 0 76167.png	952125	0.393428	645388	0.67784	208.461	27.701	214	-0.465	-0.852	148	255	182983	0.192184	181.479	43.154	175	0.27	-1.256	119	255	828371	0.870023	0.283524
14	K (+) (3) 1 53410.png	996724	0.411857	644038	0.646155	203.659	28.719	208	-0.346	-0.954	144	255	185935	0.186546	183.938	43.168	179	0.209	-1.297	120	255	829973	0.832701	0.288702
15	K (+) (3) 2 81594.png	897833	0.370994	461519	0.514037	174.389	32.093	171	0.312	-0.892	124	255	99959	0.111334	184.302	46.31	180	0.129	-1.386	115	255	561478	0.62537	0.216587
16	K (+) (3) 3 77076.png	985940	0.407401	592560	0.60101	202.662	30.972	206	-0.226	-1.11	143	255	149926	0.152064	183.835	45.238	178	0.185	-1.373	118	255	742486	0.753074	0.253014
17	K (+) (3) 4 90056.png	859107	0.354992	602574	0.701396	214.161	27.815	221	-0.629	-0.667	149	255	163492	0.190305	183.23	43.469	177	0.234	-1.303	120	255	766066	0.8917	0.271323
18	K (+) (3) 5 66946.png	1007222	0.416195	482712	0.479251	166.282	32.754	163	0.381	-0.796	116	255	106655	0.10589	183.362	46.486	178	0.143	-1.373	114	255	589367	0.585141	0.22095
19	K (+) (4) 0 72373.png	949695	0.392424	574560	0.604994	188.308	29.255	190	-0.083	-0.994	133	255	99420	0.104686	161.175	46.854	150	0.516	-1.02	101	255	673980	0.70968	0.173037
20	K (+) (4) 1 15045.png	978208	0.404206	512404	0.523819	171.211	30.879	170	0.208	-0.903	120	255	109595	0.112036	172.37	47.092	163	0.335	-1.258	108	255	621999	0.635856	0.213884
21	K (+) (4) 2 78656.png	953831	0.394133	555829	0.582733	186.361	29.844	188	-0.065	-1.025	131	255	98368	0.103129	163.369	46.308	154	0.44	-1.1	102	255	654197	0.685863	0.176975
22	K (+) (4) 3 12901.png	978582	0.404361	595226	0.608254	189.224	29.783	191	-0.134	-1.001	132	255	93033	0.0950692	164.018	46.515	154	0.426	-1.119	102	255	688259	0.703323	0.156299
23	K (+) (4) 4 50277.png	993783	0.410642	534671	0.538016	178.188	30.711	178	0.081	-1.011	125	255	115330	0.116051	160.377	46.195	149	0.527	-0.993	101	255	650001	0.654067	0.215703
24	K (+) (4) 5 86227.png	966821	0.399501	578099	0.597938	185.018	29.341	186	-0.027	-0.994	131	255	94974	0.0982333	154.356	47.203	141	0.636	-0.871	97	255	673073	0.696171	0.164287
25	K (+) (5) 0 64729.png	1148605	0.474616	683639	0.595191	195.336	31.368	197	-0.089	-1.075	137	255	175682	0.152952	189.513	44.438	186	0.083	-1.419	122	255	859321	0.748143	0.256981
26	K (+) (5) 1 84849.png	1188798	0.491224	649246	0.546137	169.993	30.444	168	0.248	-0.863	120	255	147821	0.124345	168.888	47.041	157	0.477	-1.118	108	255	797067	0.670481	0.227681
27	K (+) (5) 2 13424.png	1334126	0.551275	924075	0.692644	210.826	27.869	215	-0.436	-0.87	150	255	228074	0.170954	183.398	44.121	178	0.178	-1.335	118	255	1152149	0.863598	0.246813
28	K (+) (5) 3 38252.png	1182156	0.48848	625709	0.529295	177.183	31.654	176	0.166	-0.962	124	255	132210	0.111838	166.051	47.658	154	0.485	-1.117	105	255	757919	0.641133	0.211296
29	K (+) (5) 4 24870.png	1207497	0.498951	753815	0.624279	196.529	29.781	199	-0.163	-1.028	139	255	178731	0.148018	182.354	45.226	176	0.206	-1.351	117	255	932546	0.772297	0.237102
30	K (+) (5) 5 39185.png	1276758	0.52757	806220	0.631459	196.787	29.306	199	-0.159	-1.016	140	255	188560	0.147687	180.807	45.54	174	0.247	-1.329	116	255	994780	0.779145	0.233882
31	K (-) (1) 0 25364.png	955228	0.394711	539288	0.564565	185.395	31.267	186	0.039	-1.027	130	255	136690	0.143097	187.625	44.292	184	0.094	-1.381	120	255	675978	0.707661	0.253464
32	K (-) (1) 1 50585.png	923119	0.381443	535362	0.579949	187.994	30.867	188	0.099	-0.966	134	255	153219	0.16598	188.245	43.511	185	0.09	-1.364	121	255	688581	0.745929	0.286197
33	K (-) (1) 2 30484.png	785736	0.324675	435607	0.554394	187.89	31.919	188	0.041	-1.058	132	255	142021	0.180749	181.672	43.488	176	0.246	-1.262	118	255	577628	0.735143	0.32603
34	K (-) (1) 3 38355.png	982947	0.406164	573686	0.583639	184.173	30.257	184	0.091	-0.959	131	255	153086	0.155742	185.728	44.302	181	0.144	-1.353	119	255	726772	0.739381	0.266846
35	K (-) (1) 4 83474.png	967166	0.399643	540238	0.558578	180.441	31.184	180	0.101	-0.954	126	255	154231	0.159467	185.78	44.443	181	0.143	-1.359	119	255	694469	0.718045	0.285487
36	K (-) (1) 5 81115.png	976800	0.403624	537119	0.549876	184.299	31.736	184	0.073	-1.026	129	255	136137	0.13937	181.567	44.831	176	0.216	-1.306	116	255	673256	0.689247	0.253458
37	K (-) (2) 0 90527.png	1152694	0.476306	672937	0.583795	194.409	31.162	196	-0.104	-1.053	136	255	173694	0.150685	177.555	45.25	169	0.315	-1.251	114	255	846631	0.73448	0.258113
38	K (-) (2) 1 14724.png	1094786	0.452377	641381	0.585851	185.801	29.942	186	0.074	-0.97	133	255	154823	0.141419	176.556	45.164	169	0.314	-1.234	113	255	796204	0.727269	0.24139
39	K (-) (2) 2 15507.png	1117415	0.461728	671290	0.600753	194.31	30.417	196	-0.073	-1.049	138	255	172658	0.154516	175.119	44.946	166	0.364	-1.198	113	255	843948	0.755268	0.257203
40	K (-) (2) 3 97797.png	1082814	0.44743	578170	0.533951	177.576	31.566	176	0.197	-0.922	125	255	147033	0.135788	188.179	45.918	185	0.071	-1.445	119	255	725203	0.669739	0.254308
41	K (-) (2) 4 44370.png	1125645	0.465129	602373	0.535136	182.81	32.149	183	0.067	-1.037	127	255	151054	0.134193	177.401	46.425	169	0.303	-1.297	113	255	753427	0.669329	0.250765
42	K (-) (2) 5 84283.png	1146007	0.473543	658982	0.575024	186.194	30.462	187	0.022	-1.028	132	255	119692	0.104443	166.85	46.676	157	0.42	-1.164	105	255	778674	0.679467	0.181632
43	K (-) (4) 0 69115.png	1007971	0.416505	523783	0.519641	165.53	30.668	164	0.275	-0.842	116	255	109692	0.108825	187.05	46.351	183	0.094	-1.439	118	255	633475	0.628466	0.209423
44	K (-) (4) 1 15927.png	1071243	0.442649	594491	0.554954	181.16	30.871	181	0.067	-0.99	127	255	143568	0.13402	183.131	46.169	177	0.173	-1.39	116	255	738059	0.688974	0.241497
45	K (-) (4) 2 42897.png	1205643	0.498185	669646	0.555426	178.5	30.564	178	0.138	-0.938	126	255	147300	0.122175	179.591	46.609	172	0.264	-1.335	114	255	816946	0.677602	0.219967
46	K (-) (4) 3 72696.png	1189648	0.491575	633006	0.532095	173.223	31.234	171	0.245	-0.872	122	255	85508	0.0718767	158.353	46.261	149	0.449	-1.058	97	255	718514	0.603972	0.135082
47	K (-) (4) 4 53158.png	1208649	0.499427	678297	0.561203	185.633	31.006	186	0.06	-1.009	131	255	149372	0.123586	175.141	46.788	166	0.346	-1.255	111	255	827669	0.684789	0.220216
48	K (-) (4) 5 30688.png	1163332	0.480701	633349	0.544427	179.926	31.393	179	0.161	-0.962	127	255	165529	0.142289	177.334	45.865	168	0.346	-1.247	114	255	798878	0.686715	0.261355
49	K (-) (5) 0 36392.png	697952	0.288401	422735	0.605679	195.9	30.353	197	-0.061	-1.059	140	255	140341	0.201075	203.961	41.82	209	-0.232	-1.418	132	255	563076	0.806755	0.331983
50	K (-) (5) 1 46809.png	717233	0.296368	424293	0.591569	197.065	31.184	198	-0.064	-1.088	140	255	141379	0.197117	200.114	42.424	201	-0.117	-1.448	130	255	565672	0.788687	0.333211
51	K (-) (5) 2 18274.png	714419	0.295206	434825	0.608641	197.516	29.791	200	-0.135	-1.049	141	255	135255	0.189322	201.794	42.328	205	-0.171	-1.449	131	255	570080	0.797963	0.311056
52	K (-) (5) 3 13558.png	746307	0.308382	453235	0.607304	201.105	30.23	204	-0.198	-1.081	143	255	138180	0.185152	191.211	43.933	188	0.059	-1.441	124	255	591415	0.792455	0.304875
53	K (-) (5) 4 87058.png	879157	0.363277	533833	0.60721	200.298	30.46	202	-0.125	-1.076	143	255	164115	0.186673	197.807	42.85	198	-0.09	-1.447	128	255	697948	0.793883	0.307428
54	K (-) (5) 5 77103.png	743508	0.307226	450774	0.60628	199.511	30.212	202	-0.168	-1.079	142	255	140689	0.189223	194.835	43.304	193	0.007	-1.456	127	255	591463	0.795503	0.312105
55	KN (1) 0 31723.png	717984	0.296679	375726	0.523307	170.381	31.475	169	0.221	-0.851	118	255	150298	0.209333	206.086	40.834	212	-0.31	-1.325	132	255	526024	0.73264	0.40002
56	KN (1) 1 48017.png	817011	0.337598	354562	0.433975	139.825	30.953	135	0.648	-0.234	96	255	108615	0.132942	195.041	44.511	196	-0.067	-1.424	123	255	463177	0.566916	0.306336
57	KN (1) 2 98934.png	722941	0.298727	349497	0.483438	149.717	31.573	145	0.641	-0.202	104	255	136040	0.188176	187.362	42.523	185	0.101	-1.306	121	255	485537	0.671614	0.389245
58	KN (1) 3 95544.png	689262	0.284811	339972	0.493241	168.502	32.776	166	0.288	-0.834	116	255	95857	0.139072	194.314	44.724	195	-0.08	-1.43	122	255	435829	0.632313	0.281956
59	KN (1) 4 56350.png	756197	0.312469	404251	0.534584	175.014	31.439	175	0.122	-0.937	121	255	105371	0.139343	185.66	44.973	182	0.113	-1.351	117	255	509622	0.673928	0.260657
60	KN (1) 5 51206.png	779965	0.32229	397695	0.509888	170.07	31.668	168	0.241	-0.854	118	255	117310	0.150404	187.367	45.024	184	0.108	-1.381	119	255	515005	0.660292	0.294975
61	KN (2) 0 38746.png	750925	0.31029	374718	0.499009	161.353	31.724	158	0.441	-0.63	113	255	129763	0.172804	200.269	42.744	203	-0.171	-1.413	128	255	504481	0.671813	0.346295
62	KN (2) 1 10416.png	1060382	0.438161	556147	0.524478	159.157	29.451	156	0.39	-0.657	113	255	129302	0.121939	190.432	45.561	188	0.02	-1.442	120	255	685449	0.646417	0.232496
63	KN (2) 2 26462.png	942280	0.38936	479995	0.509397	165.728	31.645	163	0.364	-0.734	116	255	143350	0.152131	194.565	43.95	195	-0.054	-1.435	124	255	623345	0.661528	0.298649
64	KN (2) 3 19890.png	775906	0.320613	402998	0.51939	165.917	31.232	163	0.365	-0.74	117	255	131245	0.169151	201.274	42.304	205	-0.213	-1.386	128	255	534243	0.688541	0.325672
65	KN (2) 4 29264.png	608615	0.251486	309705	0.508868	165.606	31.907	162	0.431	-0.681	117	255	108057	0.177546	200.326	41.957	204	-0.2	-1.362	127	255	417762	0.686414	0.348903
66	KN (2) 5 66718.png	1041403	0.430319	542182	0.520627	161.747	30.358	159	0.438	-0.6	115	255	142215	0.136561	191.22	44.765	190	-0.006	-1.406	120	255	684397	0.657187	0.262301
67	KN (3) 0 78890.png	831532	0.343598	438972	0.527908	171.751	31.749	170	0.214	-0.891	119	255	107388	0.129145	187.743	44.971	186	0.018	-1.392	117	255	546360	0.657052	0.244635
68	KN (3) 1 70121.png	800962	0.330966	429953	0.536796	183.514	33.289	183	0.132	-1.013	127	255	106300	0.132715	192.372	44.764	194	-0.077	-1.424	120	255	536253	0.669511	0.247236
69	KN (3) 2 34385.png	754093	0.311599	403275	0.534782	167.199	30.68	165	0.271	-0.803	117	255	91508	0.121348	185.352	44.986	184	0.042	-1.375	115	255	494783	0.65613	0.226912
70	KN (3) 3 82974.png	947961	0.391708	525377	0.554218	185.913	32.401	185	0.107	-1.004	130	255	101035	0.106581	159.65	42.779	154	0.3	-1.119	98	255	626412	0.660799	0.19231
71	KN (3) 4 59754.png	826680	0.341593	440491	0.532843	169.864	31.669	168	0.281	-0.785	118	255	99949	0.120904	186.988	45.492	185	0.023	-1.405	116	255	540440	0.653748	0.226904
72	KN (3) 5 43489.png	796476	0.329113	448338	0.562902	173.497	30.78	172	0.282	-0.679	122	255	132123	0.165884	196.635	42.946	198	-0.128	-1.379	124	255	580461	0.728787	0.294695
73	KN (4) 0 91861.png	848805	0.350735	470132	0.553875	187.692	32.205	189	-0.022	-1.085	130	255	116012	0.136677	188.881	45.197	186	0.05	-1.44	120	255	586144	0.690552	0.246765
74	KN (4) 1 40923.png	901176	0.372376	462517	0.513237	179.562	33.012	179	0.123	-1.047	124	255	101100	0.112187	188.043	46.302	186	0.025	-1.443	117	255	563617	0.625424	0.218587
75	KN (4) 2 70888.png	733479	0.303081	414271	0.564803	192.268	31.766	193	-0.039	-1.099	135	255	106673	0.145434	185.135	45.096	181	0.132	-1.387	118	255	520944	0.710237	0.257496
76	KN (4) 3 52111.png	901953	0.372697	447756	0.496429	174.074	33.148	172	0.205	-0.987	120	255	102029	0.11312	185.345	46.298	183	0.069	-1.413	115	255	549785	0.609549	0.227867
77	KN (4) 4 47708.png	936590	0.387009	471989	0.503944	176.504	33.146	175	0.189	-0.997	122	255	104328	0.111391	186.68	46.167	184	0.048	-1.421	116	255	576317	0.615335	0.221039
78	KN (4) 5 55189.png	689204	0.284787	376074	0.545664	186.271	31.994	186	0.073	-1.046	131	255	87328	0.126708	183.903	45.06	180	0.12	-1.371	116	255	463402	0.672373	0.23221
79	KN (5) 0 81070.png	967726	0.399875	487456	0.503713	167.359	31.565	164	0.363	-0.757	118	255	125188	0.129363	186.416	45.497	182	0.13	-1.409	119	255	612644	0.633076	0.256819
80	KN (5) 1 25432.png	964227	0.398429	564140	0.58507	193.99	30.904	195	-0.084	-1.082	137	255	182887	0.189672	188.259	43.798	183	0.14	-1.395	123	255	747027	0.774742	0.324187
81	KN (5) 2 16255.png	921507	0.380777	587301	0.637327	191.646	28.137	193	-0.118	-0.94	137	255	127899	0.138793	179.684	45.399	173	0.258	-1.303	115	255	715200	0.77612	0.217774
82	KN (5) 3 60841.png	868510	0.358878	546383	0.629104	187.448	29.123	188	-0.017	-0.945	133	255	140518	0.161792	185.833	44.679	181	0.142	-1.375	119	255	686901	0.790896	0.257179
83	KN (5) 4 39064.png	841205	0.347595	532681	0.633236	180.852	27.286	182	-0.027	-0.942	130	255	119143	0.141634	181.009	45.507	175	0.212	-1.338	115	255	651824	0.774869	0.223667
84	KN (5) 5 92797.png	1010626	0.417602	532357	0.52676	180.56	32.124	180	0.13	-1.005	126	255	149470	0.147898	188.295	45.29	183	0.114	-1.438	121	255	681827	0.674658	0.28077
85	P 1 - (1) 0 63371.png	963979	0.398327	540765	0.560972	187.884	31.11	188	0.029	-1.059	133	255	104235	0.10813	180.519	46.929	174	0.182	-1.391	113	255	645000	0.669102	0.192755
86	P 1 - (1) 1 53874.png	1003626	0.414709	573101	0.57103	186.614	30.782	186	0.116	-1.022	134	255	124526	0.124076	157.529	47.472	143	0.672	-0.829	100	255	697627	0.695107	0.217285
87	P 1 - (1) 2 36610.png	878124	0.36285	513763	0.585069	194.198	30.565	194	0.031	-1.054	140	255	112348	0.127941	191.579	45.493	188	0.042	-1.466	122	255	626111	0.71301	0.218677
88	P 1 - (1) 3 70224.png	991362	0.409642	560876	0.565763	190.423	31.709	189	0.139	-1.045	137	255	102923	0.10382	179.224	47.302	172	0.22	-1.371	112	255	663799	0.669583	0.183504
89	P 1 - (1) 4 16089.png	1014742	0.419302	552278	0.544255	187.449	31.143	186	0.155	-1.047	136	255	105992	0.104452	182.554	46.912	177	0.151	-1.402	114	255	658270	0.648707	0.191918
90	P 1 - (1) 5 82843.png	657848	0.27183	327060	0.497167	174.495	31.625	170	0.487	-0.601	127	255	90871	0.138134	172.697	46.389	163	0.381	-1.188	109	255	417931	0.6353	0.277842
91	P 1 - (2) 0 48625.png	962010	0.397513	466388	0.484806	160.547	31.106	157	0.363	-0.84	113	255	82236	0.0854835	181.197	47.331	176	0.174	-1.37	112	255	548624	0.570289	0.176325
92	P 1 - (2) 1 35092.png	963177	0.397995	510024	0.529523	167.727	30.04	166	0.261	-0.879	119	255	96355	0.100039	165.664	47.57	155	0.466	-1.11	104	255	606379	0.629561	0.188922
93	P 1 - (2) 2 84988.png	1056579	0.43659	551936	0.52238	174.428	31.541	173	0.19	-0.96	122	255	100900	0.0954969	173.652	48.094	164	0.338	-1.283	109	255	652836	0.617877	0.182811
94	P 1 - (2) 3 30640.png	997875	0.412333	542776	0.543932	171.898	30.724	171	0.177	-0.916	120	255	103636	0.103857	187.612	46.555	185	0.046	-1.444	117	255	646412	0.647789	0.190937
95	P 1 - (2) 4 15424.png	992661	0.410178	480980	0.484536	164.518	31.297	161	0.319	-0.903	116	255	78014	0.0785908	169.707	48.203	161	0.349	-1.223	104	255	558994	0.563127	0.162198
96	P 1 - (2) 5 68463.png	951606	0.393214	502142	0.527678	167.618	30.143	166	0.271	-0.875	119	255	97820	0.102795	168.858	47.929	158	0.427	-1.178	106	255	599962	0.630473	0.194805
97	P 1 - (3) 0 44187.png	1037279	0.428615	613433	0.591387	182.717	29.482	184	-0.003	-0.987	129	255	116914	0.112712	144.461	43.358	133	0.745	-0.481	91	255	730347	0.704099	0.19059
98	P 1 - (3) 1 14607.png	970072	0.400844	563300	0.580679	181.86	29.85	182	0.018	-0.99	128	255	134426	0.138573	169.312	45.2	160	0.422	-1.097	108	255	697726	0.719252	0.23864
99	P 1 - (3) 2 30343.png	961709	0.397389	577664	0.600664	187.989	30.02	189	-0.053	-1.003	132	255	138391	0.143901	175.514	44.692	168	0.307	-1.214	112	255	716055	0.744565	0.23957
100	P 1 - (3) 3 80405.png	935917	0.386731	586231	0.626371	197.352	29.771	200	-0.233	-1.004	138	255	156583	0.167304	173.566	44.104	166	0.351	-1.174	112	255	742814	0.793675	0.267101
101	P 1 - (3) 4 57630.png	903623	0.373387	476033	0.526805	184.503	31.506	185	0.018	-1.034	129	255	138086	0.152814	173.001	44.204	165	0.376	-1.12	111	255	614119	0.679619	0.290077
102	P 1 - (3) 5 46069.png	1011558	0.417987	599149	0.592303	180.73	28.873	181	0.003	-0.969	128	255	142784	0.141153	168.361	45.224	159	0.461	-1.062	108	255	741933	0.733456	0.238311
103	P 1 - (4) 0 32055.png	1036250	0.42819	668064	0.644694	196.248	28.775	199	-0.245	-0.895	137	255	143923	0.138888	171.545	45.174	163	0.359	-1.178	109	255	811987	0.783582	0.215433
104	P 1 - (4) 1 95848.png	953923	0.394171	614869	0.644569	187.366	28.3	189	-0.082	-0.931	133	255	128725	0.134943	173.835	44.906	167	0.312	-1.196	110	255	743594	0.779512	0.209354
105	P 1 - (4) 2 11602.png	1028665	0.425056	644402	0.626445	185.471	28.618	187	-0.055	-0.923	131	255	129654	0.126041	174.306	45.429	167	0.301	-1.228	110	255	774056	0.752486	0.2012
106	P 1 - (4) 3 20257.png	1052879	0.435061	677302	0.643286	192.829	28.377	195	-0.181	-0.914	136	255	144162	0.136922	176.907	45.329	170	0.268	-1.263	112	255	821464	0.780207	0.212847
107	P 1 - (4) 4 70445.png	1066459	0.440672	688882	0.645953	189.61	28.421	192	-0.147	-0.886	133	255	152905	0.143376	176.346	45.387	169	0.296	-1.243	112	255	841787	0.789329	0.221961
108	P 1 - (4) 5 98137.png	976599	0.403541	625594	0.640584	198.712	29.169	202	-0.264	-0.933	139	255	145931	0.149428	178.983	44.542	174	0.204	-1.283	113	255	771525	0.790012	0.233268
109	P 1 - (5) 0 46623.png	994049	0.410752	637613	0.64143	198.362	28.69	202	-0.329	-0.897	138	255	133254	0.134052	165.21	46.52	154	0.503	-1.048	105	255	770867	0.775482	0.208989
110	P 1 - (5) 1 86059.png	886000	0.366105	558202	0.630025	191.735	28.692	194	-0.114	-0.982	137	255	125581	0.141739	164.787	44.778	155	0.481	-1.007	105	255	683783	0.771764	0.224974
111	P 1 - (5) 2 13709.png	898003	0.371065	575149	0.640476	196.057	28.51	199	-0.191	-0.985	140	255	143327	0.159606	173.221	44.349	166	0.344	-1.171	111	255	718476	0.800082	0.2492
112	P 1 - (5) 3 56363.png	779124	0.321942	505243	0.648476	189.978	27.717	192	-0.112	-0.923	136	255	114374	0.146798	173.037	45.117	165	0.365	-1.183	111	255	619617	0.795274	0.226374
113	P 1 - (5) 4 63413.png	807517	0.333675	516357	0.639438	189.222	27.443	191	-0.112	-0.922	136	255	122588	0.151809	170.015	44.88	161	0.416	-1.114	109	255	638945	0.791247	0.237409
114	P 1 - (5) 5 50070.png	918031	0.37934	609849	0.664301	200.521	27.822	204	-0.341	-0.898	142	255	148941	0.16224	170.78	44.283	162	0.401	-1.111	110	255	758790	0.826541	0.244226
115	P 2 - (1) 0 50417.png	825707	0.341191	483056	0.585021	181.995	29.85	182	0.074	-0.943	129	255	135217	0.163759	195.847	43.99	196	-0.076	-1.452	125	255	618273	0.74878	0.27992
116	P 2 - (1) 1 76948.png	847665	0.350264	491756	0.58013	178.411	30.004	178	0.127	-0.892	126	255	139858	0.164992	195.496	43.939	196	-0.067	-1.45	125	255	631614	0.745122	0.284405
117	P 2 - (1) 2 10962.png	889056	0.367368	504336	0.567271	175.343	30.224	174	0.176	-0.896	124	255	107332	0.120726	182.147	45.087	179	0.092	-1.373	114	255	611668	0.687997	0.212818
118	P 2 - (1) 3 88051.png	872522	0.360536	496179	0.568672	178.119	30.205	178	0.125	-0.931	126	255	122904	0.140861	190.933	44.46	191	-0.013	-1.425	121	255	619083	0.709533	0.247701
119	P 2 - (1) 4 66523.png	845731	0.349465	510767	0.603936	183.46	29.291	184	0.017	-0.941	130	255	138148	0.163347	191.557	44.096	190	0.014	-1.433	123	255	648915	0.767283	0.270472
120	P 2 - (1) 5 20246.png	829823	0.342892	487331	0.587271	176.99	29.59	176	0.169	-0.859	126	255	136088	0.163996	196.796	43.646	198	-0.091	-1.447	126	255	623419	0.751267	0.279252
121	P 2 - (2) 0 72816.png	982476	0.40597	540452	0.550092	171.159	30.41	169	0.392	-0.631	123	255	131652	0.134	179.764	45.441	174	0.233	-1.299	114	255	672104	0.684092	0.243596
122	P 2 - (2) 1 16121.png	1185171	0.489726	681222	0.574788	185.876	30.399	186	0.057	-0.98	132	255	146583	0.123681	171.108	45.947	162	0.415	-1.136	109	255	827805	0.698469	0.215177
123	P 2 - (2) 2 60254.png	1117224	0.461649	644481	0.576859	182.171	30.373	182	0.101	-0.95	129	255	115508	0.103388	147.259	45.726	134	0.785	-0.511	93	255	759989	0.680248	0.179226
124	P 2 - (2) 3 77892.png	1097924	0.453674	593956	0.540981	169.321	30.412	167	0.282	-0.821	120	255	122173	0.111276	165.213	47.166	154	0.488	-1.07	104	255	716129	0.652257	0.205694
125	P 2 - (2) 4 73595.png	1247501	0.515481	731562	0.586422	184.712	30.414	184	0.117	-0.964	132	255	144657	0.115957	161.746	46.639	150	0.56	-0.941	102	255	876219	0.702379	0.197737
126	P 2 - (2) 5 79765.png	1140001	0.471061	638530	0.560114	176.603	30.559	175	0.25	-0.836	126	255	126151	0.110659	167.678	46.649	158	0.413	-1.136	105	255	764681	0.670772	0.197565
127	P 2 - (3) 0 74596.png	911089	0.376472	476388	0.522878	176.374	31.677	175	0.193	-0.955	124	255	125342	0.137574	187.425	44.523	186	0.046	-1.38	118	255	601730	0.660451	0.263109
128	P 2 - (3) 1 63810.png	977026	0.403718	514305	0.526398	171.657	31.023	170	0.263	-0.842	121	255	134836	0.138007	186.913	45.056	184	0.085	-1.387	118	255	649141	0.664405	0.262171
129	P 2 - (3) 2 15518.png	887716	0.366814	452060	0.509239	169.885	31.684	168	0.295	-0.813	119	255	126066	0.142012	187.72	44.453	185	0.063	-1.384	119	255	578126	0.651251	0.27887
130	P 2 - (3) 3 76725.png	985801	0.407344	505859	0.513145	165.061	31.023	162	0.339	-0.768	116	255	117012	0.118697	179.187	45.565	174	0.194	-1.309	112	255	622871	0.631843	0.231313
131	P 2 - (3) 4 11686.png	983643	0.406452	497239	0.505508	160.091	30.498	157	0.412	-0.658	113	255	125880	0.127973	182.12	46.064	177	0.18	-1.361	115	255	623119	0.633481	0.253158
132	P 2 - (3) 5 44084.png	915748	0.378397	496430	0.542103	176.135	31.297	175	0.159	-0.941	123	255	121591	0.132778	184.2	45.263	181	0.106	-1.377	116	255	618021	0.674881	0.244931
133	P 2 - (4) 0 61273.png	1140823	0.4714	643202	0.563805	180.699	30.584	180	0.124	-0.968	128	255	116837	0.102415	163.218	44.816	155	0.401	-1.062	101	255	760039	0.66622	0.181649
134	P 2 - (4) 1 15147.png	1098030	0.453718	614298	0.559455	181.344	30.397	180	0.164	-0.943	130	255	124971	0.113814	168.827	45.046	162	0.328	-1.16	105	255	739269	0.673268	0.203437
135	P 2 - (4) 2 68700.png	1162504	0.480359	736848	0.633846	193.82	28.926	195	-0.074	-0.982	139	255	157498	0.135482	177.816	44.989	171	0.272	-1.25	113	255	894346	0.769327	0.213746
136	P 2 - (4) 3 91749.png	1018511	0.42086	654226	0.642336	192.624	28.865	194	-0.062	-0.964	138	255	150332	0.1476	183.385	44.204	179	0.168	-1.319	117	255	804558	0.789936	0.229786
137	P 2 - (4) 4 66269.png	1093002	0.45164	713174	0.652491	198.549	29.061	200	-0.112	-0.946	142	255	141926	0.12985	178.433	44.481	174	0.198	-1.272	112	255	855100	0.782341	0.199006
138	P 2 - (4) 5 34923.png	1153112	0.476478	668100	0.579389	184.385	30.424	184	0.104	-0.934	131	255	149016	0.129229	174.436	45.011	168	0.287	-1.224	110	255	817116	0.708618	0.223044
139	P 2 - (5) 0 21801.png	971751	0.401538	588492	0.6056	186.929	29.501	187	0.043	-0.956	134	255	160569	0.165237	192.588	43.631	192	-0.016	-1.409	123	255	749061	0.770836	0.272848
140	P 2 - (5) 1 81104.png	929951	0.384266	528335	0.568132	176.562	29.745	176	0.184	-0.866	126	255	157150	0.168987	195.555	42.55	196	-0.078	-1.38	125	255	685485	0.737119	0.297444
141	P 2 - (5) 2 89969.png	1001610	0.413876	583555	0.582617	180.92	29.307	181	0.115	-0.938	130	255	156377	0.156126	195.453	43.567	196	-0.067	-1.433	125	255	739932	0.738743	0.267973
142	P 2 - (5) 3 41107.png	939041	0.388022	567001	0.603809	181.031	28.929	181	0.101	-0.906	130	255	155024	0.165088	195.063	42.804	196	-0.065	-1.398	125	255	722025	0.768896	0.27341
143	P 2 - (5) 4 64855.png	993403	0.410485	578054	0.581893	182.861	29.923	183	0.077	-0.955	130	255	164218	0.165309	191.113	42.872	191	-0.001	-1.359	122	255	742272	0.747201	0.284088
144	P 2 - (5) 5 76187.png	758835	0.313559	431333	0.568415	181.801	30.862	181	0.122	-0.988	129	255	98348	0.129604	192.269	44.24	193	-0.065	-1.394	120	255	529681	0.698019	0.228009
145	P 3 - (1) 0 20709.png	1219455	0.503892	762575	0.625341	198.463	29.449	201	-0.193	-1.02	141	255	113195	0.0928243	153.773	46.408	141	0.639	-0.799	96	255	875770	0.718165	0.148438
146	P 3 - (1) 1 37047.png	1171850	0.484221	700999	0.598199	196.29	30.779	198	-0.136	-1.056	138	255	121627	0.103791	143.405	45.684	130	0.824	-0.424	90	255	822626	0.701989	0.173505
147	P 3 - (1) 2 78839.png	1061620	0.438673	655484	0.617438	200.846	30.548	203	-0.18	-1.069	142	255	92274	0.0869181	154.228	45.751	143	0.596	-0.834	96	255	747758	0.704356	0.140772
148	P 3 - (1) 3 98667.png	1081488	0.446883	596471	0.551528	186.6	31.656	187	0.039	-1.046	131	255	106742	0.0986992	146.309	45.433	133	0.775	-0.502	92	255	703213	0.650227	0.178956
149	P 3 - (1) 4 36455.png	1071745	0.442857	603871	0.563447	189.367	31.231	190	-0.022	-1.047	133	255	100998	0.094237	148.587	45.642	136	0.728	-0.6	93	255	704869	0.657683	0.167251
150	P 3 - (1) 5 85088.png	1208892	0.499527	749074	0.619637	201.154	30.099	204	-0.227	-1.045	142	255	115531	0.0955677	146.9	45.932	134	0.762	-0.56	92	255	864605	0.715205	0.154232
151	P 3 - (3) 0 40226.png	916469	0.378695	547058	0.596919	194.911	29.922	197	-0.102	-1.051	139	255	147175	0.160589	187.559	43.273	186	0.056	-1.36	120	255	694233	0.757508	0.26903
152	P 3 - (3) 1 68554.png	998454	0.412572	614616	0.615568	200.254	29.875	203	-0.207	-1.037	142	255	163186	0.163439	185.508	43.467	182	0.108	-1.344	119	255	777802	0.779006	0.265509
153	P 3 - (3) 2 65702.png	914228	0.377769	503343	0.550566	178.008	30.342	177	0.176	-0.926	127	255	143086	0.15651	187.635	44.266	185	0.092	-1.381	120	255	646429	0.707076	0.284271
154	P 3 - (3) 3 71546.png	932986	0.38552	550735	0.590293	184.788	30.094	185	0.075	-1.002	132	255	128403	0.137626	177.54	44.69	171	0.259	-1.256	113	255	679138	0.727919	0.233148
155	P 3 - (3) 4 18036.png	973426	0.40223	595389	0.611643	198.879	30.058	201	-0.174	-1.046	141	255	158507	0.162834	183.948	43.739	180	0.144	-1.333	118	255	753896	0.774477	0.266224
156	P 3 - (3) 5 72695.png	895344	0.369966	486615	0.543495	176.67	30.225	175	0.226	-0.897	127	255	134077	0.149749	182.356	44.264	178	0.174	-1.304	116	255	620692	0.693244	0.27553
157	P 3 - (4) 0 24743.png	876358	0.362121	519679	0.592999	188.26	29.818	188	0.083	-0.983	136	255	158888	0.181305	195.385	42.392	197	-0.105	-1.372	124	255	678567	0.774303	0.305743
158	P 3 - (4) 1 13747.png	737398	0.304701	411698	0.558312	188.44	30.892	188	0.061	-1.066	135	255	121061	0.164173	188.598	43.141	189	-0.027	-1.349	118	255	532759	0.722485	0.294053
159	P 3 - (4) 2 25947.png	856917	0.354087	513676	0.599447	192.581	29.941	193	-0.022	-1.03	138	255	164737	0.192244	192.622	42.737	192	-0.034	-1.377	123	255	678413	0.79169	0.320702
160	P 3 - (4) 3 47615.png	730002	0.301645	425483	0.582852	190.293	29.973	190	0.066	-1.029	138	255	155296	0.212734	202.222	41.527	206	-0.211	-1.383	130	255	580779	0.795585	0.364988
161	P 3 - (4) 4 89799.png	823759	0.340386	487023	0.59122	187.718	30.45	187	0.12	-0.966	135	255	149816	0.181869	196.968	42.21	200	-0.15	-1.37	125	255	636839	0.773089	0.307616
162	P 3 - (4) 5 13668.png	772906	0.319373	460394	0.595666	198.232	29.973	200	-0.093	-1.089	143	255	175495	0.227059	199.841	40.76	203	-0.171	-1.352	129	255	635889	0.822725	0.381184
163	P 3 - (5) 0 21978.png	1098513	0.453917	611867	0.556996	189.192	31.695	190	-0.03	-1.075	132	255	150701	0.137186	185.736	43.759	183	0.075	-1.335	117	255	762568	0.694182	0.246297
164	P 3 - (5) 1 69404.png	991527	0.40971	561808	0.566609	191.83	31.072	194	-0.102	-1.065	134	255	139597	0.14079	178.308	44.661	173	0.228	-1.277	113	255	701405	0.707399	0.248478
165	P 3 - (5) 2 73184.png	1053287	0.43523	534561	0.507517	164.901	30.91	162	0.35	-0.721	116	255	147522	0.140059	189.176	44.862	187	0.052	-1.406	120	255	682083	0.647576	0.275969
166	P 3 - (5) 3 81840.png	1141789	0.4718	558223	0.488902	174.444	32.4	173	0.244	-0.907	122	255	182147	0.159528	181.257	43.29	178	0.163	-1.267	115	255	740370	0.64843	0.326298
167	P 3 - (5) 4 62032.png	1020880	0.421839	516718	0.50615	165.105	31.199	162	0.341	-0.776	116	255	131852	0.129155	184.106	45.447	180	0.136	-1.364	116	255	648570	0.635305	0.255172
168	P 3 - (5) 5 99015.png	973650	0.402323	468981	0.481673	163.901	32.036	161	0.352	-0.787	114	255	123563	0.126907	184.332	45.276	180	0.14	-1.346	116	255	592544	0.60858	0.263471
	average	960036	0.396697	549247	0.571053	183.569	30.4923	183.548	0.0676012	-0.936655	129.798	255	132630	0.140037	179.959	44.8677	174.762	0.20772	-1.25723	114.22	255	681876	0.71109	0.245716
	standart deviation	144112	0.0595486	99930.8	0.04724	12.0823	1.20199	13.9544	0.204624	0.136347	9.08528	0	25860.8	0.0284788	12.8314	1.43954	16.9387	0.226426	0.2024	8.76236	0	114808	0.0619923	0.0485192
	Median	966994	0.399572	544580	0.57188	184.903	30.5205	185	0.073	-0.962	131	255	133666	0.138841	182.133	44.972	177	0.1835	-1.331	115	255	678852	0.70753	0.244783
	minimum	607565	0.251052	309705	0.433975	139.825	27.286	135	-0.629	-1.11	96	255	78014	0.0718767	143.405	40.76	130	-0.31	-1.466	90	255	417762	0.563127	0.135082
	maximum	1334126	0.551275	924075	0.701396	214.161	33.289	221	0.648	-0.202	150	255	228074	0.227059	206.086	48.203	212	0.824	-0.424	132	255	1152149	0.8917	0.40002
