# Supplementary material for: Quantitative Histomorphometric Analysis of Collagen Bundles in Masson's Trichrome Stained Rat (Rattus norvegicus) Skin: A Methodological Study
Source: Health Sci Rep. 2026 Mar 8;9(3):e71998. doi: 10.1002/hsr2.71998 (PMC12967519; doi:10.1002/hsr2.71998)
Supplement: Supplementary file 6 — statistical test results table. [file HSR2-9-e71998-s005.xlsx]

## Sheet: normality
	shapiro stat	shapiro p	Normality	t test paired stat	t test paired p	wilcoxon stat	wilcoxon p	t test paired stat	t test paired p	wilcoxon stat	wilcoxon p	lin regress slope	lin regress intercept	lin regress r value	lin regress r squared	lin regress p	lin regress std err	t test independent stat	t test independent p
Area mask in pixels	0.99187	0.461894	normal
Area mask ratio	0.99187	0.461894	normal
Area_blue_green	0.992353	0.517595	normal			0	2.54683e-29			0	2.54683e-29	0.126468	63167.6	0.488694	0.238822	1.80992e-11	0.0175239
Blue-Green to mask area ratio	0.99402	0.727354	normal	117.627	1.51116e-162			117.627	1.51116e-162			0.179331	0.0376294	0.29747	0.0884882	9.00742e-05	0.0446724	100.978	6.23374e-219
Mean_blue	0.985088	0.0695884	normal			5574	0.0157928			5574	0.0157928	-0.203046	217.232	-0.191193	0.0365548	0.0130432	0.0809063
StdDev_blue	0.985489	0.0782812	normal	-105.404	1.07585e-154			-105.404	1.07585e-154			0.142152	40.5332	0.118695	0.0140886	0.125423	0.0922965	-99.0579	3.72608e-244
Median_blue	0.987816	0.154311	normal			4197.5	6.75815e-06			4197.5	6.75815e-06	-0.250571	220.754	-0.206424	0.042611	0.0072624	0.0921851
Skew_blue	0.993193	0.621534	normal	-5.23481	4.90905e-07			-5.23481	4.90905e-07			-0.316557	0.22912	-0.286077	0.0818398	0.000170482	0.0822953	-5.93318	7.49558e-09
Kurt_blue	0.819668	3.94124e-13	non normal			945	1.93799e-22			945	1.93799e-22	-0.294218	-1.53281	-0.1982	0.0392833	0.0100128	0.11293
MinThr_blue	0.975535	0.00455524	non normal			654	6.8813e-24			654	6.8813e-24	-0.0794334	124.53	-0.0823608	0.0067833	0.28853	0.074602
MaxThr_blue	1	1	normal
Area_red	0.983511	0.0438026	non normal
Red-Pink to mask area ratio	0.990439	0.320868	normal
Mean_red	0.97027	0.00113532	non normal
StdDev_red	0.992576	0.544382	normal
Median_red	0.983622	0.0452507	non normal
Skew_red	0.986946	0.119909	normal
Kurt_red	0.787821	2.45944e-14	non normal
MinThr_red	0.971422	0.00152722	non normal
MaxThr_red	1	1	normal
sum of red and blue area	0.986304	0.099427	normal
blue and red over all mask area	0.988644	0.195531	normal
red over blue ratio	0.987174	0.12813	normal

## Sheet: comparative
Feature blue green	vs	Feature red pink	test type	t test paired stat	t test paired p	wilcoxon stat	wilcoxon p	t test paired stat2	t test paired p3	wilcoxon stat4	wilcoxon p5	lin regress slope	lin regress intercept	lin regress r value	lin regress r squared	lin regress p	lin regress std err	t test independent stat	t test independent p
Area_blue_green		Area_red	non parametric			0	2.54683e-29			0	2.54683e-29	0.126468	63167.6	0.488694	0.238822	1.80992e-11	0.0175239
Blue-Green to mask area ratio		Red-Pink to mask area ratio	parametric	117.627	1.51116e-162			117.627	1.51116e-162			0.179331	0.0376294	0.29747	0.0884882	9.00742e-05	0.0446724	100.978	6.23374e-219
Mean_blue		Mean_red	non parametric			5574	0.0157928			5574	0.0157928	-0.203046	217.232	-0.191193	0.0365548	0.0130432	0.0809063
StdDev_blue		StdDev_red	parametric	-105.404	1.07585e-154			-105.404	1.07585e-154			0.142152	40.5332	0.118695	0.0140886	0.125423	0.0922965	-99.0579	3.72608e-244
Median_blue		Median_red	non parametric			4197.5	6.75815e-06			4197.5	6.75815e-06	-0.250571	220.754	-0.206424	0.042611	0.0072624	0.0921851
Skew_blue		Skew_red	parametric	-5.23481	4.90905e-07			-5.23481	4.90905e-07			-0.316557	0.22912	-0.286077	0.0818398	0.000170482	0.0822953	-5.93318	7.49558e-09
Kurt_blue		Kurt_red	non parametric			945	1.93799e-22			945	1.93799e-22	-0.294218	-1.53281	-0.1982	0.0392833	0.0100128	0.11293
MinThr_blue		MinThr_red	non parametric			654	6.8813e-24			654	6.8813e-24	-0.0794334	124.53	-0.0823608	0.0067833	0.28853	0.074602
